# Supplementary material for: DUSP10 upregulation is a poor prognosticator and promotes cell proliferation and migration in glioma
Source: Front Oncol. 2023 Jan 11;12:1050756. doi: 10.3389/fonc.2022.1050756 (PMC9874937; doi:10.3389/fonc.2022.1050756)
Supplement: Supplementary file 1 [file DataSheet_1.zip]

Archive with 114 entries (99 files):
- DUSP10 raw data/Figure 1/
- DUSP10 raw data/Figure 1/1A.pdf
- DUSP10 raw data/Figure 1/1A.xlsx
- DUSP10 raw data/Figure 1/1B.pdf
- DUSP10 raw data/Figure 1/1B.xlsx
- DUSP10 raw data/Figure 1/1C/
- DUSP10 raw data/Figure 1/1C/high.png
- DUSP10 raw data/Figure 1/1C/Low.png
- DUSP10 raw data/Figure 1/1C/medi.png
- DUSP10 raw data/Figure 1/1C/No.png
- DUSP10 raw data/Figure 2/
- DUSP10 raw data/Figure 2/2A.pdf
- DUSP10 raw data/Figure 2/2A.xlsx
- DUSP10 raw data/Figure 2/2B.pdf
- DUSP10 raw data/Figure 2/2B.xlsx
- DUSP10 raw data/Figure 2/2C.pdf
- DUSP10 raw data/Figure 2/2C.xlsx
- DUSP10 raw data/Figure 2/2D.pdf
- DUSP10 raw data/Figure 2/2D.xlsx
- DUSP10 raw data/Figure 2/2E.pdf
- DUSP10 raw data/Figure 2/2E.xlsx
- DUSP10 raw data/Figure 2/2F.pdf
- DUSP10 raw data/Figure 2/2F.xlsx
- DUSP10 raw data/Figure 2/2G.pdf
- DUSP10 raw data/Figure 2/2G.xlsx
- DUSP10 raw data/Figure 2/2H.pdf
- DUSP10 raw data/Figure 2/2H.xlsx
- DUSP10 raw data/Figure 2/2I.pdf
- DUSP10 raw data/Figure 2/2I.xlsx
- DUSP10 raw data/Figure 3/
- DUSP10 raw data/Figure 3/3A.pdf
- DUSP10 raw data/Figure 3/3A.xlsx
- DUSP10 raw data/Figure 3/3B.pdf
- DUSP10 raw data/Figure 3/3B.xlsx
- DUSP10 raw data/Figure 3/3C.pdf
- DUSP10 raw data/Figure 3/3C.xlsx
- DUSP10 raw data/Figure 3/3D.pdf
- DUSP10 raw data/Figure 3/3E.pdf
- DUSP10 raw data/Figure 3/3F.pdf
- DUSP10 raw data/Figure 4/
- DUSP10 raw data/Figure 4/4A and 4D.xlsx
- DUSP10 raw data/Figure 4/4A.pdf
- DUSP10 raw data/Figure 4/4B AND 4E.xlsx
- DUSP10 raw data/Figure 4/4B.pdf
- DUSP10 raw data/Figure 4/4C AND 4F.xlsx
- DUSP10 raw data/Figure 4/4C.pdf
- DUSP10 raw data/Figure 4/4D.pdf
- DUSP10 raw data/Figure 4/4E.pdf
- DUSP10 raw data/Figure 4/4F.pdf
- DUSP10 raw data/Figure 5/
- DUSP10 raw data/Figure 5/5A.pdf
- DUSP10 raw data/Figure 5/5B.pdf
- DUSP10 raw data/Figure 5/5C.pdf
- DUSP10 raw data/Figure 5/5D.pdf
- DUSP10 raw data/Figure 5/5E.pdf
- DUSP10 raw data/Figure 6/
- DUSP10 raw data/Figure 6/6A.png
- DUSP10 raw data/Figure 6/6B.png
- DUSP10 raw data/Figure 6/6C/
- DUSP10 raw data/Figure 6/6C/1.pdf
- DUSP10 raw data/Figure 6/6C/1.xlsx
- DUSP10 raw data/Figure 6/6C/2.pdf
- DUSP10 raw data/Figure 6/6C/2.xlsx
- DUSP10 raw data/Figure 6/6C/3.pdf
- DUSP10 raw data/Figure 6/6C/3.xlsx
- DUSP10 raw data/Figure 6/6C/4.pdf
- DUSP10 raw data/Figure 6/6C/4.xlsx
- DUSP10 raw data/Figure 6/6D.pdf
- DUSP10 raw data/Figure 6/6D.xlsx
- DUSP10 raw data/Figure 6/6E.pdf
- DUSP10 raw data/Figure 6/6E.xlsx
- DUSP10 raw data/Figure 6/working sheets.xls
- DUSP10 raw data/Figure 7/
- DUSP10 raw data/Figure 7/enplot_HALLMARK_APOPTOSIS_36.png
- DUSP10 raw data/Figure 7/enplot_HALLMARK_DNA_REPAIR_144.png
- DUSP10 raw data/Figure 7/enplot_HALLMARK_EPITHELIAL_MESENCHYMAL_TRANSITION_60.png
- DUSP10 raw data/Figure 7/enplot_HALLMARK_G2M_CHECKPOINT_117.png
- DUSP10 raw data/Figure 7/enplot_HALLMARK_GLYCOLYSIS_42.png
- DUSP10 raw data/Figure 7/enplot_HALLMARK_HYPOXIA_72.png
- DUSP10 raw data/Figure 7/enplot_HALLMARK_IL2_STAT5_SIGNALING_33.png
- DUSP10 raw data/Figure 7/enplot_HALLMARK_IL6_JAK_STAT3_SIGNALING_63.png
- DUSP10 raw data/Figure 7/enplot_HALLMARK_KRAS_SIGNALING_DN_132.png
- DUSP10 raw data/Figure 7/enplot_HALLMARK_MYC_TARGETS_V1_12.png
- DUSP10 raw data/Figure 7/enplot_HALLMARK_P53_PATHWAY_87.png
- DUSP10 raw data/Figure 7/enplot_HALLMARK_TNFA_SIGNALING_VIA_NFKB_93.png
- DUSP10 raw data/Figure 8/
- DUSP10 raw data/Figure 8/8A.pdf
- DUSP10 raw data/Figure 8/8B.pdf
- DUSP10 raw data/Figure 8/8C.pdf
- DUSP10 raw data/Figure 8/8C.xlsx
- DUSP10 raw data/Figure 8/8D.pdf
- DUSP10 raw data/Figure 8/8D.xlsx
- DUSP10 raw data/Figure 8/8E.pdf
- DUSP10 raw data/Figure 9/
- DUSP10 raw data/Figure 9/9A.pdf
- DUSP10 raw data/Figure 9/9A.xlsx
- DUSP10 raw data/Figure 9/9B.pdf
- DUSP10 raw data/Figure 9/9B.xlsx
- DUSP10 raw data/Figure 9/9C.pdf
- DUSP10 raw data/Figure 9/9C-9D.xlsx
- DUSP10 raw data/Figure 9/9D.pdf
- DUSP10 raw data/Figure 9/9E-9F/
- DUSP10 raw data/Figure 9/9E-9F/9F.pdf
- DUSP10 raw data/Figure 9/9E-9F/9F.xlsx
- DUSP10 raw data/Figure 9/9E-9F/A172/
- DUSP10 raw data/Figure 9/9E-9F/A172/NC.jpg
- DUSP10 raw data/Figure 9/9E-9F/A172/siRNA.jpg
- DUSP10 raw data/Figure 9/9E-9F/T98G/
- DUSP10 raw data/Figure 9/9E-9F/T98G/NC.tif
- DUSP10 raw data/Figure 9/9E-9F/T98G/siRNA.tif
- DUSP10 raw data/R code.docx
- DUSP10 raw data/Table 1-2/
- DUSP10 raw data/Table 1-2/Table 1.xlsx
- DUSP10 raw data/Table 1-2/Table 2.xlsx
