# Supplementary material for: DUSP10 upregulation is a poor prognosticator and promotes cell proliferation and migration in glioma
Source: Front Oncol. 2023 Jan 11;12:1050756. doi: 10.3389/fonc.2022.1050756 (PMC9874937; doi:10.3389/fonc.2022.1050756)
Supplement: Supplementary file 1 [file DataSheet_1.zip › DUSP10 raw data/Figure 4/4A and 4D.xlsx]

## Sheet: 目前不提供清洗好的临床变量
sample_id

## Sheet: 多因素Cox模型情况
多因素模型变量
