# Supplementary material for: DUSP10 upregulation is a poor prognosticator and promotes cell proliferation and migration in glioma
Source: Front Oncol. 2023 Jan 11;12:1050756. doi: 10.3389/fonc.2022.1050756 (PMC9874937; doi:10.3389/fonc.2022.1050756)
Supplement: Supplementary file 1 [file DataSheet_1.zip › DUSP10 raw data/Figure 6/working sheets.xls]

Query	Statistic	P-value	FDR (BH)	Event_SD	Event_TD
A1BG	0.357295117788149	1.4161258328496e-21	6.65489827266252e-21	669	669
A1CF	0.100998037312264	0.0089457698442184	0.0126198020984493	669	96
A2BP1	-0.116892028304701	0.00246056638254167	0.00366272101250265	669	669
A2LD1	0.545788278754263	3.37564713728638e-53	1.90761991876201e-51	669	669
A2ML1	-0.139897785693246	0.000283907144716053	0.000459578688236044	669	665
A2M	0.297077032316029	4.24807780601324e-15	1.35892557324494e-14	669	669
A4GALT	0.0810821549701086	0.0360180128977403	0.0473725407607701	669	669
A4GNT	0.104488377365655	0.00683148690252511	0.00975691136625019	669	487
AAA1	0.129709329626076	0.000771342161782266	0.00120209633672133	669	196
AAAS	-0.0928136059188067	0.0163359128613075	0.0223583845801609	669	669
AACSL	-0.10103544269464	0.00892032135019721	0.0125847843564704	669	459
AACS	0.0159543707173551	0.680401828271896	0.717192380814743	669	669
AADACL2	0.00734662283642937	0.849569407886758	0.870379250795223	669	12
AADACL3	0.0302079223599493	0.435363899250357	0.481350347610391	669	60
AADACL4	-0.0133871272328691	0.729623453326155	0.761850035501925	669	46
AADAC	0.198543506379322	2.25048646506798e-07	4.55944478391115e-07	669	153
AADAT	-0.281677926273525	1.14670480345068e-13	3.388573330761e-13	669	669
AAGAB	0.496083902391551	7.52441086509337e-43	1.61038401897817e-41	669	669
AAK1	-0.1309948452093	0.000682545230304336	0.00106967710082283	669	669
AAMP	-0.449326816824403	1.4849703430921e-34	1.68118364447535e-33	669	669
AANAT	0.101876151290387	0.00836511537949126	0.011838026955867	669	662
AARS2	-0.303249457450015	1.07077461930682e-15	3.53841060959504e-15	669	669
AARSD1	-0.452476752892126	4.49057340722034e-35	5.27386782291062e-34	669	669
AARS	-0.485899917332097	6.22312922067896e-41	1.15070692703694e-39	669	669
AASDHPPT	-0.276455125130088	3.35086027668809e-13	9.63863412159151e-13	669	669
AASDH	-0.0109273446329816	0.777854551420386	0.806393788801161	669	669
AASS	0.0986446375231716	0.0106828789796046	0.0149176205533203	669	669
AATF	-0.350087115254896	1.00892273903194e-20	4.49358150627509e-20	669	669
AATK	-0.249996924808752	5.43490789732795e-11	1.38579818857343e-10	669	669
ABAT	-0.47788717518903	1.81135669574836e-39	2.94590735691718e-38	669	669
ABCA10	0.252993243447471	3.14204838559461e-11	8.12803515769478e-11	669	661
ABCA11P	0.0796023421602026	0.0395580705607755	0.0517545206179151	669	669
ABCA12	0.187404136945061	1.05302047166187e-06	2.0440627025177e-06	669	666
ABCA13	0.429828193396595	1.85643816155525e-31	1.67629366849949e-30	669	657
ABCA17P	-0.498146125096405	3.02171423630689e-43	6.70980651280596e-42	669	669
ABCA1	-0.0667897396052836	0.0843085272907763	0.105558809561603	669	669
ABCA2	-0.0576955512249861	0.136027493423016	0.165104139528461	669	669
ABCA3	-0.487841052065679	2.71316336806354e-41	5.16888453018015e-40	669	669
ABCA4	0.114451716692571	0.00303167006322088	0.00448167670893363	669	666
ABCA5	0.442043672538546	2.24949901744195e-33	2.30895006290292e-32	669	669
ABCA6	0.158707097893874	3.73239654633706e-05	6.47983722119511e-05	669	663
ABCA7	0.127629735353781	0.000937925742114426	0.00145169949837344	669	669
ABCA8	0.206708528770417	6.85632307329399e-08	1.44057971371831e-07	669	669
ABCA9	-0.0814929499483242	0.0350844584032318	0.0462293119043894	669	669
ABCB10	0.232060428839877	1.24657270955529e-09	2.91916537898187e-09	669	669
ABCB11	0.242457059780607	2.09124726168029e-10	5.13821597587739e-10	669	323
ABCB1	-0.22208264751926	6.39484303506803e-09	1.43073234185386e-08	669	669
ABCB4	0.321336806679867	1.55599709267441e-17	5.73325082608494e-17	669	669
ABCB5	0.30239589209941	1.29813260422286e-15	4.26520198134175e-15	669	243
ABCB6	-0.386128292261742	3.27101324898236e-25	1.92528509488084e-24	669	669
ABCB7	0.220843952698554	7.79277728747594e-09	1.73654290506691e-08	669	669
ABCB8	0.262046940367246	5.74384441366222e-12	1.54978511122384e-11	669	669
ABCB9	0.246255469513154	1.06664044262286e-10	2.67098237797944e-10	669	669
ABCC10	0.000931658537392058	0.980810874239311	0.98399008467294	669	669
ABCC11	-0.214355859539451	2.15388480261768e-08	4.67419094748393e-08	669	664
ABCC12	0.039758829251041	0.304492791517194	0.347777355502567	669	534
ABCC13	0.0677951919948425	0.0797287421950254	0.100167541090334	669	289
ABCC1	0.282346742510444	9.97929510309389e-14	2.96198670528243e-13	669	669
ABCC2	0.0187776041413274	0.627805552291625	0.66785797231412	669	659
ABCC3	0.524470410893683	1.5038228721103e-48	5.5613802465285e-47	669	667
ABCC4	0.0304246508824003	0.432075552621697	0.478082497395407	669	669
ABCC5	-0.149880893647622	9.96563623140248e-05	0.000167492622976905	669	669
ABCC6P1	-0.0411694424972793	0.287642054662688	0.330239277275806	669	665
ABCC6P2	-0.0924203870893086	0.0167977249203442	0.0229523810138324	669	668
ABCC6	-0.227060562357632	2.85547972953337e-09	6.53469926046552e-09	669	669
ABCC8	-0.518299960630437	2.89841085618015e-47	9.29987712992539e-46	669	667
ABCC9	-0.164730783445274	1.85149108121201e-05	3.29135791922093e-05	669	669
ABCD1	0.247875329071921	7.97679926028167e-11	2.01149721131044e-10	669	669
ABCD2	0.250630889256567	4.84282124393555e-11	1.23780812838896e-10	669	669
ABCD3	0.385056989304032	4.53340861823482e-25	2.64586929450676e-24	669	669
ABCD4	0.0730663534761903	0.0589112847208144	0.0754217402324897	669	669
ABCE1	0.120680772287079	0.00176593584406215	0.00266619867248348	669	669
ABCF1	-0.215408685803483	1.83024122730715e-08	3.9883874578602e-08	669	669
ABCF2	0.233874192892612	9.18494195612364e-10	2.16779284694152e-09	669	669
ABCF3	-0.24076531432452	2.81222395658504e-10	6.84777554570053e-10	669	669
ABCG1	-0.387030891942149	2.48229617673862e-25	1.47063970594726e-24	669	669
ABCG2	-0.213866783928104	2.32246506973803e-08	5.02834182877634e-08	669	669
ABCG4	-0.0966624483362033	0.0123716744260299	0.0171502622242598	669	668
ABCG5	0.0257814588656217	0.505601633112268	0.55026744143644	669	636
ABCG8	-0.0933188870145276	0.0157588549305666	0.0216200657046603	669	365
ABHD10	-0.165313055215565	1.72787099762509e-05	3.07949226880063e-05	669	669
ABHD11	0.196650693955365	2.94380549844026e-07	5.91761381071354e-07	669	669
ABHD12B	0.266938757157282	2.23097056037558e-12	6.13822014956728e-12	669	661
ABHD12	0.00736796065140445	0.849137716448823	0.86998128842521	669	669
ABHD13	0.177958131623225	3.63373534857946e-06	6.77699895640323e-06	669	669
ABHD14A	-0.362323836385229	3.49206557773254e-22	1.70063847235108e-21	669	669
ABHD14B	0.136939807424199	0.000382204730086434	0.000611418158387315	669	669
ABHD15	0.482638724853434	2.48049021024021e-40	4.34312463443103e-39	669	669
ABHD1	-0.0341720095830282	0.377525366137654	0.423122858827706	669	669
ABHD2	-0.06273912506803	0.104950644987558	0.129501783357439	669	669
ABHD3	0.183661592604687	1.73328950075472e-06	3.31120673973825e-06	669	669
ABHD4	-0.211406084150401	3.38400495221913e-08	7.24249059880261e-08	669	669
ABHD5	0.037524672104485	0.332493692482862	0.377169895989299	669	669
ABHD6	-0.435818233565881	2.18075166574051e-32	2.07532459845636e-31	669	669
ABHD8	0.14644952274553	0.000143908603227866	0.000239051546506333	669	669
ABI1	-0.473380139662916	1.1603843802583e-38	1.78203152381958e-37	669	669
ABI2	-0.379617911042694	2.3335755958064e-24	1.29330230954361e-23	669	669
ABI3BP	-0.202554411504859	1.26290186928078e-07	2.60327798870081e-07	669	669
ABI3	0.444510889866064	9.02451138810814e-34	9.5858035958796e-33	669	669
ABL1	-0.261551184926684	6.3147351483823e-12	1.69952965505224e-11	669	669
ABL2	-0.461560682008391	1.32938533158473e-36	1.76182965091051e-35	669	669
ABLIM1	-0.433963637027725	4.25167918108579e-32	3.98023647115328e-31	669	669
ABLIM2	-0.0972678676119353	0.0118324298087385	0.0164318202047228	669	669
ABLIM3	-0.395097183863829	2.02911559191104e-26	1.29469544808329e-25	669	669
ABO	-0.163103330393182	2.24314683155973e-05	3.96238721198688e-05	669	618
ABP1	0.256476009142117	1.64700558625732e-11	4.33356766731948e-11	669	504
ABRA	0.0233294768028602	0.546927029027009	0.590293941338594	669	397
ABR	-0.159004374158739	3.60759432138373e-05	6.26965986157548e-05	669	669
ABT1	0.230080686246877	1.73477273226611e-09	4.02678641141451e-09	669	669
ABTB1	0.269375617704723	1.38273734346079e-12	3.85076271812626e-12	669	669
ABTB2	-0.289344757126499	2.27933548650276e-14	6.99445871224261e-14	669	669
ACAA1	0.0791650990916516	0.0406588402497492	0.0531048852914663	669	669
ACAA2	0.603449125737459	1.33825465192413e-67	4.34242049796931e-65	669	669
ACACA	-0.452666350510022	4.17699676948815e-35	4.91707554175323e-34	669	669
ACACB	0.25440127041979	2.42276066352321e-11	6.30952738236374e-11	669	669
ACAD10	-0.136437642171988	0.000401757293339749	0.0006414724783658	669	669
ACAD11	-0.0495309010462961	0.200718191380773	0.237085989560733	669	669
ACAD8	-0.112634511672806	0.00353262657553244	0.00519323211154999	669	669
ACAD9	-0.0870609796822529	0.0243285110985372	0.0326054883938692	669	669
ACADL	0.344096767192385	4.96563905401572e-20	2.12099206982353e-19	669	657
ACADM	0.476258294649805	3.55551526329896e-39	5.66348820800067e-38	669	669
ACADSB	-0.469155350582767	6.45438372709526e-38	9.35513629839354e-37	669	669
ACADS	0.453346911178776	3.21999867821899e-35	3.83313215434377e-34	669	669
ACADVL	0.166805605845176	1.4458287667305e-05	2.58874894349273e-05	669	669
ACAN	-0.133626670512131	0.000529546457504446	0.000837203586017638	669	668
ACAP1	0.423867610481324	1.4992301595632e-30	1.26516410864481e-29	669	668
ACAP2	-0.221969171479353	6.51203406275515e-09	1.45614206151504e-08	669	669
ACAP3	-0.221462618143728	7.06108357116459e-09	1.57681073687079e-08	669	669
ACAT1	-0.387828847074089	1.94359922368243e-25	1.15890127984716e-24	669	669
ACAT2	-0.176118361602578	4.59107007088133e-06	8.50567710525744e-06	669	669
ACBD3	0.0635204782503599	0.100684352601201	0.124512405067062	669	669
ACBD4	-0.285433934966692	5.2288478192084e-14	1.57334670096971e-13	669	669
ACBD5	-0.488787436399349	1.80659408048875e-41	3.49471727993007e-40	669	669
ACBD6	-0.0724372486251524	0.0611307391072091	0.0780397366177316	669	669
ACBD7	-0.249186501035195	6.29546483746409e-11	1.59833621403461e-10	669	669
ACCN1	-0.266650842321978	2.35993917640025e-12	6.48685016406889e-12	669	656
ACCN2	-0.542927549676089	1.48484475532559e-52	7.96589514337073e-51	669	669
ACCN3	-0.329313575094358	2.19246142773449e-18	8.44979674390084e-18	669	669
ACCN4	-0.567870017703626	2.22544969663251e-58	2.19468612729671e-56	669	668
ACCN5	0.100198224918665	0.00950562200238163	0.0133646029382846	669	59
ACCSL	-0.118593580867157	0.00212245289297584	0.00317822905105232	669	213
ACCS	0.478846416577205	1.21556482683958e-39	2.00942754201797e-38	669	669
ACD	-0.369923523172671	4.01307864567854e-23	2.06062062771212e-22	669	669
ACE2	-0.0558088894101825	0.149324005335895	0.180101938809804	669	646
ACER1	0.0549181771405071	0.155935436448966	0.187491579636642	669	265
ACER2	0.0859399605580747	0.0262295070026388	0.0350225805985987	669	669
ACER3	-0.0253342128771011	0.513015248559218	0.557431313557351	669	669
ACE	0.27304628365613	6.6650845587313e-13	1.88829983315809e-12	669	669
ACHE	-0.0893026560237166	0.0208818517458633	0.0282022753372232	669	669
ACIN1	-0.289535632340088	2.18808601896204e-14	6.72265035575418e-14	669	669
ACLY	-0.0291541344651234	0.451556555281912	0.497476303551914	669	669
ACMSD	0.309462827133915	2.58605205964965e-16	8.85401554391281e-16	669	261
ACN9	0.38060416192224	1.73773168169786e-24	9.71642189338456e-24	669	669
ACO1	-0.262840354424176	4.93357779192117e-12	1.3365704015334e-11	669	669
ACO2	-0.355021908753954	2.64490723579973e-21	1.22266185132856e-20	669	669
ACOT11	0.405583976734218	7.04405840006302e-28	4.93255714905909e-27	669	668
ACOT12	0.374342435409841	1.11046897614287e-23	5.89923814682921e-23	669	388
ACOT13	0.129916937853596	0.000756312288087592	0.00117976976132016	669	669
ACOT1	-0.083869270061383	0.0300790798178334	0.039903127449731	669	669
ACOT2	-0.00405052616211566	0.916715825907886	0.929420399416159	669	669
ACOT4	0.287430931858331	3.4274858200393e-14	1.0417609869701e-13	669	669
ACOT6	0.0796116331253575	0.0395349569167953	0.0517276445923575	669	647
ACOT7	-0.0519389279097948	0.179662263417056	0.2137839602191	669	669
ACOT8	0.0919988733970212	0.0173054281441193	0.0236066316384183	669	669
ACOT9	0.486510950503438	4.79478463425412e-41	8.98151557466708e-40	669	669
ACOX1	-0.332716851918772	9.33459620161773e-19	3.67286145871593e-18	669	669
ACOX2	0.190371811561865	7.0421876391848e-07	1.3823273580361e-06	669	669
ACOX3	-0.163850256039509	2.05451596133714e-05	3.64068987141554e-05	669	669
ACOXL	-0.122275960444683	0.00153146055388255	0.00232633067222962	669	607
ACP1	0.374315340452136	1.11931929178355e-23	5.94311573293784e-23	669	669
ACP2	0.183592922968451	1.74904762740843e-06	3.33940781704497e-06	669	669
ACP5	0.290217194971871	1.89058463011112e-14	5.83445031271291e-14	669	669
ACP6	0.263894798938915	4.02764680922421e-12	1.09364554606523e-11	669	669
ACPL2	0.227891127452757	2.49148785267763e-09	5.72254282682595e-09	669	669
ACPP	0.403045891430522	1.60638963724627e-27	1.0999777645378e-26	669	657
ACPT	0.0163213913706123	0.673468888315555	0.710703267684239	669	259
ACRBP	0.255776779057554	1.87651482375251e-11	4.91558922190795e-11	669	669
ACRC	-0.00317119718000801	0.934750137902914	0.945275121862412	669	669
ACRV1	0.0299996283473205	0.438537805821478	0.484595500084964	669	665
ACR	-0.187158970671093	1.08829970933189e-06	2.11091530585605e-06	669	644
ACSBG1	-0.12356637866171	0.00136310269845194	0.00207985590348549	669	669
ACSBG2	-0.0492230352411246	0.203534666382524	0.240130800978397	669	635
ACSF2	0.2141058402441	2.23852698145783e-08	4.85339862193863e-08	669	669
ACSF3	-0.229887142806224	1.79144617499029e-09	4.15306685278344e-09	669	669
ACSL1	0.452333134804214	4.74353733871779e-35	5.56121702682543e-34	669	669
ACSL3	-0.00550090069791197	0.887067379802971	0.903550278308753	669	669
ACSL4	-0.201228898258244	1.53057670098933e-07	3.13725339485515e-07	669	669
ACSL5	0.149097301278287	0.000108455982962987	0.000181826455437447	669	669
ACSL6	-0.433585363276699	4.86946354462046e-32	4.52907385994796e-31	669	669
ACSM1	-0.0127624005103728	0.741780789014263	0.773139877390371	669	487
ACSM2A	-0.114215300895934	0.00309296418028746	0.00456892968492717	669	172
ACSM2B	-0.0192656281776669	0.618892598725035	0.65975420205332	669	42
ACSM3	0.245505922552222	1.21928452548944e-10	3.04223813516018e-10	669	623
ACSM4	0.041751737439005	0.280872744631747	0.323002050788927	669	30
ACSM5	-0.0272083169485083	0.482331200408013	0.527882661832684	669	669
ACSS1	-0.119654188343672	0.00193379091546935	0.00290827581949708	669	669
ACSS2	0.007679501155379	0.842840056384214	0.864497616719568	669	669
ACSS3	0.406968861256053	4.4788193166769e-28	3.1872970291088e-27	669	669
ACTA1	-0.0410606470101764	0.288918902309134	0.331497118549969	669	654
ACTA2	0.20139267853708	1.49475482034247e-07	3.06632787556336e-07	669	669
ACTBL2	0.14394676267118	0.000187195533481875	0.000308158067473067	669	39
ACTB	0.373108581878412	1.59283856883909e-23	8.36676927621537e-23	669	669
ACTC1	0.0873693733080602	0.0238269167708267	0.0319715808440933	669	658
ACTG1	0.213676646572431	2.39139519737086e-08	5.1714595916056e-08	669	669
ACTG2	0.297708084353587	3.69540590084665e-15	1.18533443739211e-14	669	657
ACTL6A	0.37661133922298	5.69709389639403e-24	3.07936955958235e-23	669	669
ACTL6B	-0.455612784419505	1.34821732958481e-35	1.65185360758753e-34	669	663
ACTL7A	0.0465416019653187	0.229285869678409	0.268044228379931	669	59
ACTL7B	0.124403373208716	0.00126319321458243	0.00193298251243397	669	186
ACTL8	0.0326629174585539	0.398964149141187	0.444821589028065	669	476
ACTL9	-0.0866772675223547	0.0249653372345803	0.0334122308731564	669	15
ACTN1	0.513038521291142	3.44498549693008e-46	9.80285972096737e-45	669	669
ACTN2	0.027716592839095	0.474184338638829	0.519729802491744	669	669
ACTN3	-0.084103934188448	0.0296197781546716	0.0393301232206245	669	517
ACTN4	0.482086613818433	3.13015886245018e-40	5.42844280010855e-39	669	669
ACTR10	-0.0275922684816894	0.476170065083158	0.521650477529023	669	669
ACTR1A	-0.403150526226321	1.55292974756378e-27	1.06482074510866e-26	669	669
ACTR1B	0.0323361253146069	0.403701218361948	0.449704380454356	669	669
ACTR2	0.205336047681051	8.40132982032955e-08	1.75475449881011e-07	669	669
ACTR3B	-0.0753312359905436	0.0514665291665995	0.0663380083145598	669	669
ACTR3C	0.158034968441437	4.02981192952111e-05	6.9781164054145e-05	669	667
ACTR3	0.464653146168416	3.9144294465711e-37	5.40126828574194e-36	669	669
ACTR5	-0.127933242802561	0.000911699701253151	0.00141284660220389	669	669
ACTR6	-0.303118763895054	1.10285798564633e-15	3.64203823953265e-15	669	669
ACTR8	-0.221501253148257	7.01767192277778e-09	1.56746445811528e-08	669	669
ACTRT1	-0.066972718428947	0.0834596120082784	0.10457402057689	669	88
ACTRT2	0.0292800500753952	0.449604018773036	0.495542302617429	669	20
ACVR1B	-0.224948011993849	4.02973947283086e-09	9.13880044125931e-09	669	669
ACVR1C	-0.274642348292895	4.83608462751626e-13	1.37964195315332e-12	669	668
ACVR1	0.153946249545954	6.38161504325411e-05	0.000108985850119004	669	669
ACVR2A	-0.250268408039031	5.17317810156492e-11	1.32006591891531e-10	669	669
ACVR2B	-0.507418602767869	4.62281436819498e-45	1.21096067004358e-43	669	669
ACVRL1	0.212526038502104	2.85277633095946e-08	6.14608633821401e-08	669	669
ACY1	-0.0918354527494418	0.0175058473258022	0.0238557634966123	669	669
ACY3	0.0563738422222028	0.145242560302207	0.175558148771918	669	664
ACYP1	0.189757300523008	7.65798811655028e-07	1.4986712541708e-06	669	669
ACYP2	0.158022653727842	4.03546497512826e-05	6.98644811201989e-05	669	669
ADAD1	-0.0558301563120212	0.149168799284257	0.179936317544111	669	20
ADAD2	-0.11808486051819	0.00221879346709752	0.00331755384400357	669	664
ADAL	-0.106225633676945	0.00595631866346247	0.00856779771711268	669	669
ADAM10	0.12615669779744	0.00107540355380648	0.00165683632221464	669	669
ADAM11	-0.129931220522264	0.000755288330204345	0.00117844661292469	669	669
ADAM12	0.544454447112191	6.74654664756883e-53	3.7390365139336e-51	669	669
ADAM15	0.25560785685866	1.93648381277855e-11	5.06871992525095e-11	669	669
ADAM17	0.215483400478639	1.80915737478959e-08	3.9445787434721e-08	669	669
ADAM18	0.13044354168444	0.00071939708632354	0.00112515203161447	669	22
ADAM19	0.376591750841931	5.73014498439328e-24	3.09557080547863e-23	669	669
ADAM20	-0.31916307663136	2.62769070634808e-17	9.52330780585672e-17	669	651
ADAM21P1	-0.13189120634675	0.000626345257561135	0.000985208279250579	669	623
ADAM21	0.0446150250107797	0.249162897246735	0.289280884511185	669	669
ADAM22	-0.391149347282854	6.97173196059864e-26	4.28397384188526e-25	669	669
ADAM23	0.077975530614198	0.0437854841748143	0.0569483042816728	669	669
ADAM28	0.352903952250765	4.71214288664344e-21	2.14380123458826e-20	669	669
ADAM29	-0.516623933867463	6.40694855857745e-47	1.95889044227145e-45	669	523
ADAM2	-0.0667695042578147	0.0844028341570886	0.105670310384735	669	8
ADAM30	-0.0474250102838028	0.220558281226937	0.258622807118	669	76
ADAM32	0.251846799197522	3.87823212257847e-11	9.96198593488684e-11	669	654
ADAM33	0.424605264325455	1.16032305125458e-30	9.87870467420216e-30	669	668
ADAM3A	0.0185982446610507	0.631095010477905	0.670644735055908	669	4
ADAM5P	0.0773626335499316	0.0454739597868278	0.0589956228149482	669	49
ADAM6	0.262769815446967	5.00083278867318e-12	1.35387907472113e-11	669	668
ADAM7	0.0286762580405708	0.459010230290818	0.504830954132445	669	18
ADAM8	-0.0202169461099923	0.601679052122423	0.643347285176663	669	669
ADAM9	0.407258298692051	4.07329076343805e-28	2.90899764213159e-27	669	669
ADAMDEC1	0.33678355053955	3.31774137631026e-19	1.34406606944442e-18	669	546
ADAMTS10	-0.133828545124706	0.000519238083197972	0.000821358056123353	669	669
ADAMTS12	-0.0115091891482965	0.766360603370493	0.795995798368918	669	669
ADAMTS13	-0.409113877037941	2.21174135047824e-28	1.60808863349914e-27	669	669
ADAMTS14	0.395284050538629	1.9131724868109e-26	1.22226751634365e-25	669	669
ADAMTS15	0.0872398224902201	0.024036527106787	0.0322313438868454	669	663
ADAMTS16	0.0310282487020779	0.42299339765258	0.468961819352729	669	662
ADAMTS17	-0.151879692392726	8.01573934132641e-05	0.000135855639485092	669	669
ADAMTS18	0.466561052595734	1.82960307957931e-37	2.57578409761908e-36	669	608
ADAMTS19	-0.353918174279516	3.57561795733298e-21	1.64083672594947e-20	669	634
ADAMTS1	0.433771402591444	4.55525384179047e-32	4.25058426665773e-31	669	669
ADAMTS20	-0.516710922825546	6.14920080166894e-47	1.89158443009137e-45	669	569
ADAMTS2	0.12904747945087	0.000821123793601423	0.00127780454083607	669	668
ADAMTS3	0.460902897485345	1.72145087254305e-36	2.25910950122773e-35	669	669
ADAMTS4	0.472649887498199	1.56373631655671e-38	2.36891921810902e-37	669	669
ADAMTS5	-0.312675551059236	1.22397421959598e-16	4.26905571252288e-16	669	669
ADAMTS6	-0.216024792442545	1.66325807990938e-08	3.63237364867747e-08	669	669
ADAMTS7	0.414148235602662	4.13761970397637e-29	3.14756880251049e-28	669	669
ADAMTS8	-0.137842592345565	0.000349267410185047	0.000560779070878115	669	669
ADAMTS9	0.18367609187195	1.72997969819297e-06	3.30519767979546e-06	669	669
ADAMTSL1	0.0547950374943697	0.156866628053053	0.18848729756742	669	669
ADAMTSL2	-0.333305336328395	8.04449903141972e-19	3.18142778679186e-18	669	669
ADAMTSL3	-0.0960688098693738	0.0129213995704828	0.0178735366170911	669	669
ADAMTSL4	0.560513921272286	1.30822080511713e-56	1.04439627608517e-54	669	669
ADAMTSL5	-0.149403624572708	0.00010493233556808	0.000176095155735622	669	660
ADAP1	-0.126145584108331	0.0010765080711007	0.00165841100960288	669	669
ADAP2	0.402104334130743	2.177137015174e-27	1.47473543674311e-26	669	669
ADARB1	-0.208442538053902	5.29323928335245e-08	1.1195617610487e-07	669	669
ADARB2	-0.348399715811039	1.58609958043476e-20	6.97620274577755e-20	669	665
ADAR	0.0458483040906477	0.236304966068726	0.275577259716575	669	669
ADAT1	0.151620214209352	8.24681273705348e-05	0.000139560379074732	669	669
ADAT2	-0.00505997425722197	0.89606603477279	0.911562322388703	669	669
ADAT3	0.332458416742888	9.96366724184745e-19	3.91349194790096e-18	669	669
ADA	0.0768276677139706	0.0469921756982578	0.0608436472324334	669	669
ADCK1	-0.345803825609739	3.16420036693994e-20	1.36897597810963e-19	669	669
ADCK2	0.306575978796787	5.02537172979155e-16	1.69234061700613e-15	669	669
ADCK4	0.345716932486479	3.23783930102849e-20	1.40023325576292e-19	669	669
ADCK5	-0.202855272971477	1.20876604648715e-07	2.49491693066876e-07	669	669
ADCY10	0.217445679319122	1.33249933300847e-08	2.92847078670137e-08	669	618
ADCY1	0.0741793566523959	0.0551482684354088	0.0708385761046627	669	669
ADCY2	-0.370042680171336	3.87743679091306e-23	1.99249740382092e-22	669	669
ADCY3	0.152190205518916	7.74724378683553e-05	0.000131504430057001	669	669
ADCY4	0.0262012431046924	0.498694771481636	0.543868456262132	669	669
ADCY5	-0.363231168259322	2.70532931741924e-22	1.3271352159922e-21	669	669
ADCY6	-0.026845503790691	0.488192638714719	0.533571983792183	669	669
ADCY7	-0.0928648395592288	0.0162765691758471	0.022283226858094	669	669
ADCY8	-0.121639324699749	0.00162137759411325	0.00245716568273976	669	669
ADCY9	0.00103755928980702	0.978630158198365	0.982194139318269	669	669
ADCYAP1R1	-0.313964513986042	9.04304174925445e-17	3.17223912661728e-16	669	669
ADCYAP1	0.205360493224429	8.37107743472467e-08	1.74898053621135e-07	669	661
ADC	0.103400383777107	0.00743665343549474	0.0105791679971209	669	669
ADD1	-0.361795756807096	4.04988126372885e-22	1.96421193981912e-21	669	669
ADD2	-0.351230296404757	7.41436154203518e-21	3.32505852658635e-20	669	669
ADD3	-0.294605714026942	7.30812016852414e-15	2.30808102904817e-14	669	669
ADH1A	-0.0748417329324914	0.0530052474789246	0.0682208156087906	669	203
ADH1B	-0.24847305511723	7.16205831161241e-11	1.81035669195902e-10	669	629
ADH1C	0.0345660549304298	0.372046230307331	0.417477877959584	669	323
ADH4	0.204974496916441	8.86128857835394e-08	1.84756351559047e-07	669	219
ADH5	0.302574820334492	1.24684629168015e-15	4.10339500998221e-15	669	669
ADH6	0.159365052283569	3.46148101335846e-05	6.0245760902107e-05	669	346
ADH7	0.178694536402668	3.30681392287147e-06	6.18851000003053e-06	669	300
ADHFE1	-0.443026338486535	1.56491055614154e-33	1.62366532070425e-32	669	669
ADI1	0.114646104638891	0.00298210266262817	0.00441131921814364	669	669
ADIG	0.325079676845411	6.24898352155338e-18	2.34765733868554e-17	669	542
ADIPOQ	0.0545235815194088	0.158934248335174	0.190800764292101	669	319
ADIPOR1	0.37500852449631	9.13378602075076e-24	4.87539154060663e-23	669	669
ADIPOR2	-0.286125908112127	4.5186831646503e-14	1.36455820934306e-13	669	669
ADK	-0.0234026091744288	0.545670743541666	0.589032785242863	669	669
ADM2	0.361074363279049	4.95642309175741e-22	2.39332250487264e-21	669	665
ADM	0.391806729611089	5.68308912269434e-26	3.51791959908815e-25	669	669
ADNP2	0.150415437986371	9.40442143221674e-05	0.00015844850102952	669	669
ADNP	0.0493903909367655	0.202000091676841	0.238477116149871	669	669
ADORA1	0.301711311751994	1.5142087528892e-15	4.95733957536614e-15	669	669
ADORA2A	-0.152535535099335	7.45861526212056e-05	0.000126765584052836	669	669
ADORA2B	0.240940523720926	2.72754300513017e-10	6.6480143175683e-10	669	669
ADORA3	0.415992968804769	2.22271440251406e-29	1.7225180412087e-28	669	669
ADO	-0.416482625061063	1.88351611219642e-29	1.46699872803591e-28	669	669
ADPGK	0.53477275998417	9.37482860173939e-51	4.24781085157192e-49	669	669
ADPRHL1	-0.0942283058363368	0.0147652082575412	0.0203205951378584	669	669
ADPRHL2	0.535487052269075	6.54988288833149e-51	3.04319962927143e-49	669	669
ADPRH	0.566412753909667	5.02864951862993e-58	4.7054126053859e-56	669	669
ADRA1A	-0.346096401990142	2.92819065253727e-20	1.26850429689373e-19	669	663
ADRA1B	-0.147386900149531	0.000130267823731547	0.000217073476172556	669	669
ADRA1D	0.256957063676693	1.50528117496247e-11	3.97105254103002e-11	669	669
ADRA2A	-0.0880885795211478	0.0226917961668907	0.0305360237649168	669	669
ADRA2B	0.239445728098245	3.53770153663664e-10	8.56146752244146e-10	669	669
ADRA2C	-0.176997832396846	4.10671358419581e-06	7.63504887596815e-06	669	665
ADRB1	-0.105251563372068	0.00643373068741481	0.00922090147249491	669	669
ADRB2	-0.00101823954434687	0.979027980405276	0.982544393384882	669	669
ADRB3	0.0523958908569068	0.175858584540263	0.20953053028019	669	392
ADRBK1	-0.0702119285898428	0.0695426530389234	0.0880409724899038	669	669
ADRBK2	-0.378947191554087	2.8500176841522e-24	1.57129777390447e-23	669	669
ADRM1	0.2437168759293	1.67484374666692e-10	4.14344644557859e-10	669	669
ADSL	0.176218716956634	4.53315781653694e-06	8.399932665846e-06	669	669
ADSSL1	0.513723595644791	2.50192008161135e-46	7.27364569390999e-45	669	669
ADSS	0.47530767932016	5.26151884867795e-39	8.28256934254327e-38	669	669
AEBP1	0.472055934095981	1.99210676260537e-38	2.99530671525373e-37	669	669
AEBP2	0.13536047513702	0.00044688454823831	0.000710368468825721	669	669
AEN	0.253971204815724	2.62342142437298e-11	6.81006351168201e-11	669	669
AES	0.143932916741202	0.000187465864960318	0.000308552587030326	669	669
AFAP1L1	0.35148227020554	6.926470366327e-21	3.11458942400015e-20	669	669
AFAP1L2	-0.245396423173569	1.24329668916277e-10	3.10022840760741e-10	669	669
AFAP1	-0.437512979884418	1.18051208736205e-32	1.14345412486999e-31	669	669
AFARP1	0.12179323126539	0.00159920650432783	0.00242502724459691	669	657
AFF1	0.2149898575047	1.95291136137844e-08	4.25110049428819e-08	669	669
AFF2	-0.447223947932814	3.27691067128356e-34	3.61827052057534e-33	669	667
AFF3	-0.44194719941562	2.33093438947896e-33	2.38888120466315e-32	669	669
AFF4	-0.277310652358373	2.81544400618526e-13	8.13224731032807e-13	669	669
AFG3L1	-0.0405603545577028	0.294839442740736	0.337577821925794	669	669
AFG3L2	-0.0762437499803793	0.048697651741737	0.0629626836594	669	669
AFMID	0.26957954669017	1.32818344794641e-12	3.70293716820759e-12	669	669
AFM	0.0678422103531938	0.0795196141331927	0.0999422500863104	669	15
AFP	0.384351320075333	5.6170090337998e-25	3.25188453933768e-24	669	328
AFTPH	-0.177405696162495	3.89904881210445e-06	7.25835699101669e-06	669	669
AG2	-0.285732871781323	4.90954093567019e-14	1.47970253998221e-13	669	669
AGAP11	0.0422837970262627	0.274782518124532	0.316595538607717	669	666
AGAP1	0.112280268829284	0.00363862305588177	0.0053420286534503	669	669
AGAP2	-0.188438945497589	9.15846321267825e-07	1.78381220749987e-06	669	669
AGAP3	-0.262516786591916	5.2495397042536e-12	1.41949247002922e-11	669	669
AGAP4	-0.398868105234357	6.14454644451698e-27	4.04238016255044e-26	669	669
AGAP5	-0.147297341364709	0.000131516574233654	0.000219045487245024	669	669
AGAP6	-0.16502851882512	1.78726574904233e-05	3.18083973277013e-05	669	669
AGAP7	-0.0548578046651412	0.156391453564005	0.187950015698964	669	669
AGAP8	-0.201813036401603	1.40647835546703e-07	2.88906795541002e-07	669	669
AGA	0.46570612197426	2.57410887781781e-37	3.59374895238992e-36	669	669
AGBL1	-0.163172774415484	2.22493864098502e-05	3.93194971708861e-05	669	375
AGBL2	0.416291691815221	2.0092095653548e-29	1.56247692446107e-28	669	659
AGBL3	0.350956075653977	7.98390309835371e-21	3.57251251184786e-20	669	668
AGBL4	0.144480332030085	0.000177052201182205	0.000292153558348393	669	667
AGBL5	0.222744848045926	5.75070875186196e-09	1.29034975094757e-08	669	669
AGER	-0.0157802904400254	0.683699658171697	0.720252904806943	669	669
AGFG1	0.00118818944102138	0.975528649545464	0.979577825693871	669	669
AGFG2	0.00728060547140008	0.85090530855751	0.87143723261861	669	669
AGGF1	0.140531341695292	0.000266188602262653	0.000431939207962579	669	669
AGK	0.320026834393667	2.13486531396215e-17	7.78770995218322e-17	669	669
AGL	0.33852453097274	2.12061261780361e-19	8.69066706966245e-19	669	669
AGMAT	0.331206543475139	1.36533711125054e-18	5.32425896571786e-18	669	669
AGPAT1	-0.223740098228169	4.89949520042804e-09	1.10440385929649e-08	669	669
AGPAT2	0.24182944198557	2.33477111766481e-10	5.72118457310362e-10	669	669
AGPAT3	-0.135122521200308	0.00045747028910402	0.00072644938639156	669	669
AGPAT4	-0.125642492580041	0.00112761734931373	0.001733563031751	669	669
AGPAT5	-0.0493852101851488	0.202047470213182	0.238516078262457	669	669
AGPAT6	-0.233067113321373	1.05252964841277e-09	2.47340164312208e-09	669	669
AGPAT9	0.3944621857669	2.47751444863041e-26	1.57182704754168e-25	669	658
AGPHD1	0.22241035033974	6.06778554550496e-09	1.35982744351642e-08	669	668
AGPS	-0.0600104355997263	0.120981497788717	0.147939811118004	669	669
AGR2	-0.0315245929485266	0.415609324508418	0.461538330230755	669	208
AGR3	0.334068622265503	6.62989465167081e-19	2.6364937853788e-18	669	159
AGRN	0.111029508621371	0.00403635879499921	0.00589969966854069	669	669
AGRP	0.173216308742522	6.60699685493862e-06	1.2113329329049e-05	669	481
AGTPBP1	0.0292509393052644	0.450055006009339	0.495957855548635	669	669
AGTR1	0.388410307250216	1.62555580792834e-25	9.75042687653616e-25	669	652
AGTR2	0.106783774630883	0.00569734863158686	0.00821054869414501	669	96
AGTRAP	0.50182107704801	5.85382490786607e-44	1.41038622151437e-42	669	669
AGT	0.0856492223220725	0.0267429673623695	0.0356608349835056	669	669
AGXT2L1	-0.318850406825565	2.83240160008756e-17	1.02302074309805e-16	669	669
AGXT2L2	0.343081339432614	6.48366192990426e-20	2.75244377940101e-19	669	669
AGXT2	-0.0539701879379066	0.16321296362952	0.195648244878336	669	84
AGXT	0.214161327283151	2.21946853154855e-08	4.81311500675797e-08	669	181
AHCTF1	-0.228884685757529	2.11502799204365e-09	4.87792423981821e-09	669	669
AHCYL1	-0.0417866241971807	0.280470633445363	0.322576503753362	669	669
AHCYL2	-0.167734156252833	1.29308626328177e-05	2.32291360342018e-05	669	669
AHCY	0.232746626556631	1.11087487516329e-09	2.60837777060399e-09	669	669
AHDC1	-0.0264001355442809	0.495439881115364	0.540732258532	669	669
AHI1	0.0983821669911883	0.010894065539882	0.0151945930762165	669	669
AHNAK2	0.200083451829572	1.8052966089435e-07	3.68383783129378e-07	669	669
AHNAK	-0.258996401110623	1.02579542312105e-11	2.72831204684681e-11	669	669
AHRR	0.102757301614495	0.00781650265314731	0.0110952092271232	669	669
AHR	0.429276513333823	2.25635451234182e-31	2.02558411777299e-30	669	669
AHSA1	-0.293332736626801	9.64452102989551e-15	3.02225037506913e-14	669	669
AHSA2	-0.0561331442472355	0.146970912597589	0.177487293333231	669	669
AHSG	-0.277840912646232	2.5266853248537e-13	7.31920163648765e-13	669	625
AHSP	-0.0572827316205844	0.138856023123919	0.168405200940861	669	403
AICDA	0.110856902233076	0.00409423535890013	0.00598125241088903	669	165
AIDA	0.347163563411753	2.20550173794984e-20	9.61853109995118e-20	669	669
AIF1L	0.0885321515158718	0.0220153361875896	0.0296693819280498	669	669
AIF1	0.364231143171034	2.03998162700956e-22	1.00935441151447e-21	669	669
AIFM1	0.0932555327331588	0.0158302140558701	0.021706123662486	669	669
AIFM2	-0.152983432002225	7.09935671575448e-05	0.000120833213542765	669	669
AIFM3	-0.0208505842460661	0.590334697630771	0.63239368727028	669	669
AIG1	-0.00156389262436533	0.967794546531984	0.97306665436206	669	669
AIM1L	0.1423515033129	0.000220868206462679	0.000361195462332644	669	254
AIM1	0.498068550702819	3.12756903377634e-43	6.93720328792861e-42	669	669
AIM2	-0.0570455268461258	0.140501610390977	0.170247027515851	669	665
AIMP1	0.0372938000256178	0.335478973611855	0.380213283258594	669	669
AIMP2	0.0354066605353431	0.360523194304975	0.405944233672552	669	669
AIPL1	0.116642039570833	0.00251418973227846	0.00374005242783038	669	340
AIP	-0.403569444184	1.35596933932464e-27	9.31991498754119e-27	669	669
AIRE	-0.0329134646157895	0.395355012153553	0.441188824856067	669	648
AJAP1	-0.279107878933333	1.94917697909014e-13	5.68229857489283e-13	669	668
AK1	-0.032836217553462	0.396465652788662	0.442330080013438	669	669
AK2	0.547989952090683	1.06906364569542e-53	6.36314272902382e-52	669	669
AK3L1	0.426326771018114	6.36477476254078e-31	5.5383450983043e-30	669	669
AK3	-0.0183596891482249	0.635481439660271	0.674768520540124	669	669
AK5	-0.0293487626746477	0.448540530247139	0.494478513206857	669	669
AK7	0.372158326927829	2.1007224276776e-23	1.09456522923091e-22	669	641
AKAP10	-0.0334441349549152	0.387775991675567	0.433476546120412	669	669
AKAP11	-0.406293006784416	5.58795766759858e-28	3.94036215761473e-27	669	669
AKAP12	0.245420999376043	1.23786754935669e-10	3.08745590849961e-10	669	669
AKAP13	-0.0601186382077646	0.120311356028209	0.147182965069961	669	669
AKAP14	0.117928862350668	0.00224912743873779	0.00336141043106209	669	515
AKAP1	-0.510658662331282	1.04066005309453e-45	2.84843523104161e-44	669	669
AKAP2	0.223668559709227	4.95636078952164e-09	1.11697173029681e-08	669	662
AKAP3	-0.256878301455664	1.52764072053375e-11	4.02792608331559e-11	669	669
AKAP4	0.0889532772353855	0.0213893745655811	0.0288605927236995	669	82
AKAP5	-0.14733236149274	0.000131026941885547	0.00021828420146186	669	669
AKAP6	-0.4458111363125	5.55988829769415e-34	6.01688180597153e-33	669	669
AKAP7	-0.320087738468449	2.10377415278254e-17	7.67847032033366e-17	669	669
AKAP8L	-0.257497237636067	1.36032195402225e-11	3.59429433556865e-11	669	669
AKAP8	0.134802213270031	0.000472088562114719	0.000748717200837518	669	669
AKAP9	-0.343477561799102	5.84343117165144e-20	2.4858986743769e-19	669	669
AKD1	-0.0759859869851181	0.0494668456878039	0.0639079117356305	669	669
AKIRIN1	0.598176014722645	3.68547189108223e-66	1.01567566444921e-63	669	669
AKIRIN2	0.0699197630470547	0.0707143617455981	0.0894455535742184	669	669
AKNAD1	0.280557139960389	1.44618149516381e-13	4.24548071205391e-13	669	667
AKNA	-0.283202546580879	8.3490523589812e-14	2.48838867197013e-13	669	669
AKR1A1	0.271959194627231	8.28264658792238e-13	2.33703063191897e-12	669	669
AKR1B10	0.070854004221552	0.0670234971017188	0.0850443844019161	669	443
AKR1B15	0.0186108877877734	0.630862895122193	0.670525133351029	669	371
AKR1B1	0.220949640814186	7.66277306099534e-09	1.70776191914373e-08	669	669
AKR1C1	-0.359711683828555	7.24884571631744e-22	3.46806844520509e-21	669	669
AKR1C2	-0.252171749050605	3.653990573447e-11	9.40398904395635e-11	669	669
AKR1C3	-0.459048067799171	3.55703257788829e-36	4.55218711208375e-35	669	669
AKR1C4	-0.0188154595140681	0.62711222266133	0.667349573948725	669	185
AKR1CL1	0.0568031434467004	0.142198539974147	0.172158044604915	669	41
AKR1D1	0.185323414222795	1.39092815414727e-06	2.67623303415596e-06	669	214
AKR1E2	0.0477259503510596	0.21764014911757	0.255498892451845	669	646
AKR7A2	0.239866234903022	3.28869308536367e-10	7.97900717454732e-10	669	669
AKR7A3	0.144225081612505	0.000181838490331666	0.000299707254505362	669	668
AKR7L	-0.0234361752671244	0.545094615671458	0.588505606851905	669	669
AKT1S1	0.165888681034612	1.61340271189259e-05	2.88135248627209e-05	669	669
AKT1	0.028322455210958	0.464572693833359	0.510139918920338	669	669
AKT2	0.322654894322144	1.1300937961627e-17	4.18542470382936e-17	669	669
AKT3	-0.332955714033789	8.78806086374551e-19	3.46459354216798e-18	669	669
AKTIP	-0.18992927104772	7.48062882542225e-07	1.46453182862831e-06	669	669
ALAD	-0.0167872376457071	0.664708924313382	0.702380069296529	669	669
ALAS1	0.340337617911111	1.32651976012391e-19	5.52181347696518e-19	669	669
ALAS2	0.0948650329190235	0.0141027082873261	0.0194487445382799	669	545
ALB	-0.306236539568	5.4310597900743e-16	1.82377000261584e-15	669	657
ALCAM	-0.4516950563684	6.04934423959293e-35	7.05511347316699e-34	669	669
ALDH16A1	0.287647961509675	3.273049224324e-14	9.96326286805118e-14	669	669
ALDH18A1	-0.236308530665372	6.07182886667542e-10	1.44782568614171e-09	669	669
ALDH1A1	-0.0116168096845245	0.76424015922764	0.793875330373401	669	669
ALDH1A2	0.189740899698475	7.67511240555343e-07	1.50187638726704e-06	669	669
ALDH1A3	0.393689533226306	3.15695624785222e-26	1.9853593558703e-25	669	654
ALDH1B1	-0.164467756838093	1.91004869083261e-05	3.39335566603413e-05	669	669
ALDH1L1	0.0609839971921348	0.115055678180439	0.141208524501835	669	669
ALDH1L2	-0.451257559814069	7.14476009477826e-35	8.29418832006631e-34	669	669
ALDH2	-0.460716574141785	1.85201407819951e-36	2.42097590807133e-35	669	669
ALDH3A1	0.511484162833835	7.09902605914386e-46	1.97535554990119e-44	669	648
ALDH3A2	0.13708157968215	0.000376847414829149	0.000603183729137785	669	669
ALDH3B1	0.334293137820518	6.2626190889607e-19	2.49487863033092e-18	669	669
ALDH3B2	-0.057264698443333	0.138980604200564	0.168535973195114	669	392
ALDH4A1	0.106429888837867	0.00586034383698631	0.0084369827760477	669	669
ALDH5A1	-0.605545057170382	3.52119916042248e-68	1.22137042602378e-65	669	669
ALDH6A1	-0.312669656850386	1.22566540439861e-16	4.27421331351901e-16	669	669
ALDH7A1	0.0268996069368734	0.487316149161829	0.532758737574051	669	669
ALDH8A1	0.125426639815181	0.00115022455208831	0.00176629398816217	669	669
ALDH9A1	-0.127020442958183	0.000992692107763906	0.00153351607340814	669	669
ALDOA	0.0528844956320343	0.171858161776695	0.205140767688594	669	669
ALDOB	-0.0505908559791891	0.191238472132911	0.226647162437107	669	666
ALDOC	-0.484884054204827	9.58888871351697e-41	1.74263110332913e-39	669	669
ALG10B	-0.225632584591156	3.60546601088673e-09	8.203434201201e-09	669	669
ALG10	0.257217043154657	1.4337228765435e-11	3.78624794306933e-11	669	669
ALG11	-0.0729446342866149	0.0593354180625228	0.0759260870488381	669	669
ALG12	0.326502327646812	4.40311872358095e-18	1.67009695477002e-17	669	669
ALG13	0.0838992875935009	0.0300199887436582	0.0398273630667974	669	669
ALG14	0.564846791934671	1.20207765613672e-57	1.07961599491779e-55	669	669
ALG1L2	0.0558872365339583	0.148752834658513	0.179520667526093	669	146
ALG1L	-0.190720187400931	6.71452478239035e-07	1.31942576257207e-06	669	655
ALG1	0.37854901082493	3.20846371810932e-24	1.76312136249449e-23	669	669
ALG2	0.408822540475872	2.43491824771097e-28	1.76334360357989e-27	669	669
ALG3	0.381635505579987	1.27532394913958e-24	7.19286997723299e-24	669	669
ALG5	0.310143499770295	2.20872005166379e-16	7.59443343007556e-16	669	669
ALG6	0.491973428726499	4.55207788652769e-42	9.22242728309809e-41	669	669
ALG8	0.295308283289505	6.26694055131969e-15	1.98642366490388e-14	669	669
ALG9	-0.0932817638855429	0.0158006342617159	0.0216729501654871	669	669
ALKBH1	-0.0194529182031826	0.615486753941229	0.65663195789089	669	669
ALKBH2	-0.139608556963808	0.000292357256120548	0.000472762903193729	669	669
ALKBH3	0.0136917584312152	0.723719543280028	0.756667174498888	669	669
ALKBH4	0.0215610381709107	0.577733227420524	0.62027796819797	669	669
ALKBH5	0.19739382006513	2.65004918654458e-07	5.34044771460521e-07	669	669
ALKBH6	0.349621342067448	1.14342922966005e-20	5.07243864218323e-20	669	669
ALKBH7	-0.00809902616642981	0.834375425206715	0.857082706372668	669	669
ALKBH8	-0.22445643389586	4.36391146755583e-09	9.86440122520092e-09	669	669
ALK	-0.0856708271288519	0.0267045163739941	0.035616644153541	669	669
ALLC	0.147336079494776	0.000130975059565426	0.000218215838371614	669	437
ALMS1P	-0.311707932516254	1.53474016231927e-16	5.31609893001705e-16	669	656
ALMS1	-0.253974037299271	2.62204818758999e-11	6.80737713742875e-11	669	669
ALOX12B	-0.498903842976869	2.15769962095203e-43	4.88835596557577e-42	669	600
ALOX12P2	0.351457720871857	6.97257673300182e-21	3.13392088280899e-20	669	619
ALOX12	-0.0177040517240524	0.647602479300535	0.686178262946657	669	667
ALOX15B	0.171617703446868	8.0535607865725e-06	1.46692200909249e-05	669	661
ALOX15	0.0628308632734285	0.104442443603825	0.128914232800893	669	523
ALOX5AP	0.575759437456346	2.51030507949329e-60	3.27937127202896e-58	669	669
ALOX5	0.490437648482039	8.86280861705569e-42	1.76013804302e-40	669	669
ALOXE3	-0.245632539987432	1.19208210916353e-10	2.97658034903213e-10	669	632
ALPI	-0.000190251396755179	0.996081080783921	0.996675578593998	669	34
ALPK1	0.451494575747543	6.5289444646955e-35	7.60123291323751e-34	669	669
ALPK2	0.226874401896672	2.94388727846794e-09	6.73165767995203e-09	669	642
ALPK3	0.439389337083651	5.95951347593365e-33	5.92651962970011e-32	669	669
ALPL	-0.326981302662312	3.9119005209341e-18	1.48798666440069e-17	669	669
ALPPL2	-0.0360648682321184	0.351658260205953	0.39691768844386	669	87
ALPP	-0.0250107016813989	0.518412821228502	0.56253663093177	669	151
ALS2CL	0.0419439805081129	0.278661765541608	0.320716098350462	669	669
ALS2CR11	0.092515767690098	0.0166846679964736	0.0228062339144623	669	649
ALS2CR12	0.243610058927671	1.70675594272067e-10	4.21928189428047e-10	669	661
ALS2CR4	0.422566451191202	2.3523573536302e-30	1.95718466668041e-29	669	669
ALS2CR8	-0.245264710963181	1.27279136037319e-10	3.17180931351267e-10	669	669
ALS2	-0.153265295669649	6.88171452313208e-05	0.000117228054848748	669	669
ALX1	0.160951883939128	2.88270879212221e-05	5.05441306256882e-05	669	271
ALX3	0.141900946993929	0.000231359719107683	0.000377585367811176	669	669
ALX4	0.0634833880894108	0.100883703226359	0.124735931504387	669	516
AMAC1L2	0.0120784856620068	0.755163952922865	0.785542316696081	669	615
AMAC1L3	-0.190941399165353	6.51412843673502e-07	1.28117348607132e-06	669	549
AMAC1	-0.140583229982339	0.000264784245774296	0.000429868419664888	669	212
AMACR	0.0907108343212436	0.0189409623200998	0.025708695179852	669	669
AMBN	0.107557012964557	0.00535531759556161	0.00773259738660077	669	134
AMBP	0.13216322913436	0.000610159066171488	0.00096034893547473	669	325
AMBRA1	-0.289305315308266	2.29865136517503e-14	7.05265642284448e-14	669	669
AMD1	0.324831164652409	6.64182212543686e-18	2.49244875059763e-17	669	669
AMDHD1	-0.000243721172190058	0.994979689269272	0.995920264128525	669	668
AMDHD2	0.00146134353806171	0.969905319249539	0.974653107525586	669	669
AMELX	0.131771241989326	0.000633609390241419	0.000996322785124032	669	142
AMELY	0.0939066764168917	0.0151101439967077	0.0207683184344993	669	16
AMFR	0.0771220689439481	0.0461514932620989	0.0598206134557636	669	669
AMHR2	-0.0100119890132568	0.796034441926319	0.823162215506229	669	97
AMH	-0.311331839863909	1.67544394328717e-16	5.79449565945526e-16	669	667
AMICA1	0.202921586497895	1.19713879703786e-07	2.47193249705508e-07	669	669
AMIGO1	0.0503130156852813	0.193690947276405	0.229378059648383	669	669
AMIGO2	0.458889093475781	3.78453530405086e-36	4.83411309504097e-35	669	669
AMIGO3	0.114583318664548	0.00299803134229573	0.00443325207969905	669	669
AMMECR1L	-0.0145817140439294	0.706566591842136	0.741237247467283	669	669
AMMECR1	0.202214755865376	1.32683128090934e-07	2.73076130018763e-07	669	669
AMN1	-0.181590327233062	2.27396414801504e-06	4.30444210855914e-06	669	669
AMN	-0.0561888123386207	0.146569794749459	0.177034770099041	669	534
AMOTL1	-0.256238152215728	1.72181752723749e-11	4.52626747850044e-11	669	669
AMOTL2	-0.391340605776571	6.56959563669625e-26	4.04923789886811e-25	669	669
AMOT	-0.111308713043162	0.00394430613003039	0.00576850470514331	669	669
AMPD1	0.0889728497961799	0.0213606618006159	0.0288276510434555	669	72
AMPD2	-0.0469632697123777	0.225089907074741	0.263598506928788	669	669
AMPD3	0.369051555036694	5.15898784881495e-23	2.63757350806758e-22	669	669
AMPH	-0.151616829136069	8.24986834971454e-05	0.000139588605096347	669	669
AMTN	-0.00437172253739145	0.910138508409634	0.923915174912332	669	28
AMT	0.00687941349850526	0.859032714698817	0.878776576543822	669	669
AMY1A	-0.184433840692812	1.56519395737514e-06	2.99776961485845e-06	669	565
AMY2A	-0.232170548761615	1.22375893055233e-09	2.86707606438242e-09	669	579
AMY2B	-0.0668305096295926	0.0841187769382359	0.105334342987889	669	669
AMZ1	-0.569755992712066	7.70198855835761e-59	8.2860217014459e-57	669	669
AMZ2P1	0.259900719374583	8.64447169050448e-12	2.30832866298871e-11	669	669
AMZ2	0.0476287575700016	0.218579556603067	0.256526864994779	669	669
ANAPC10	0.356317318612253	1.85383815051364e-21	8.63922073477726e-21	669	669
ANAPC11	0.204591803945942	9.37462221992627e-08	1.95014631186513e-07	669	669
ANAPC13	-0.0915378831070402	0.0178760056155436	0.0243338169682324	669	669
ANAPC16	-0.149624128561998	0.000102462901909309	0.000172065831436685	669	669
ANAPC1	0.066128248351887	0.0874357831013284	0.109243142742052	669	669
ANAPC2	-0.331832302063865	1.16661578393725e-18	4.56436723867165e-18	669	669
ANAPC4	0.125704660112264	0.00112118270758246	0.00172446129290091	669	669
ANAPC5	0.136614012921211	0.000394786197109296	0.000630592196383074	669	669
ANAPC7	0.300735130684257	1.88463911075315e-15	6.13613361872986e-15	669	669
ANGEL1	-0.29388907534322	8.54481853611599e-15	2.68726995950573e-14	669	669
ANGEL2	-0.298396253222376	3.17309360891737e-15	1.02056430414388e-14	669	669
ANGPT1	0.405513959980087	7.20677737547815e-28	5.04474416283471e-27	669	669
ANGPT2	0.388770472811749	1.45497089518818e-25	8.74808860412307e-25	669	669
ANGPT4	-0.256806125898809	1.54841514733918e-11	4.08056273698842e-11	669	607
ANGPTL1	0.139997853970803	0.000281037105774386	0.000455194628952508	669	669
ANGPTL2	-0.526943011525097	4.51680330835301e-49	1.75762183670108e-47	669	669
ANGPTL3	0.0104692236803317	0.786938814162713	0.814845594900688	669	248
ANGPTL4	0.235592504714693	6.86118345684937e-10	1.63140632058735e-09	669	669
ANGPTL5	-0.0174734474662106	0.651888231149924	0.690028803234462	669	595
ANGPTL6	0.413207043893942	5.67273344724817e-29	4.27591050924461e-28	669	669
ANGPTL7	0.192500315034535	5.25638740717637e-07	1.03929240154864e-06	669	531
ANG	0.543325010119841	1.20967787288154e-52	6.5244770634399e-51	669	668
ANK1	-0.447497655652129	2.95704929225617e-34	3.27587652321639e-33	669	669
ANK2	-0.0849124654247941	0.0280830617973893	0.037363602753778	669	669
ANK3	-0.159963495222062	3.23134594197398e-05	5.64013687841684e-05	669	669
ANKAR	-0.068337787152574	0.0773423411681903	0.097333493032757	669	669
ANKDD1A	0.152100918166477	7.82356713463301e-05	0.000132743968638397	669	669
ANKFN1	-0.299952531462492	2.24472654220554e-15	7.28377557678889e-15	669	668
ANKFY1	-0.254012548300136	2.60344690803512e-11	6.7608293398542e-11	669	669
ANKHD1-EIF4EBP3	0.131116209620059	0.000674671377040298	0.00105799662976824	669	669
ANKHD1	-0.306043595323579	5.67583909762066e-16	1.90469609617902e-15	669	669
ANKH	-0.0682486056179928	0.0777305365466442	0.097805931253741	669	669
ANKIB1	-0.0142435597198323	0.713067213287853	0.746810671920715	669	669
ANKK1	0.47511876050635	5.68687364226852e-39	8.91032117875063e-38	669	576
ANKLE1	-0.0226103551942969	0.559355821767427	0.602350948630612	669	669
ANKLE2	0.103188162436411	0.00756013931628117	0.0107495146487345	669	669
ANKMY1	-0.155061781780089	5.63579813985568e-05	9.66754663860987e-05	669	669
ANKMY2	0.191489880770825	6.04175638895041e-07	1.1909470412787e-06	669	669
ANKRA2	-0.260887544741972	7.166525508418e-12	1.92158017030992e-11	669	669
ANKRD10	0.128927079640396	0.00083049341307306	0.00129197854038075	669	669
ANKRD11	-0.192369694485604	5.35208790306397e-07	1.05759065350988e-06	669	669
ANKRD12	-0.32146114217514	1.50985794263782e-17	5.56732442998309e-17	669	669
ANKRD13A	-0.0752750039323299	0.0516413722426895	0.0665420564131447	669	669
ANKRD13B	-0.414553334300222	3.61103961190971e-29	2.76223935028135e-28	669	669
ANKRD13C	0.238822064852308	3.94114958194376e-10	9.50468080670638e-10	669	669
ANKRD13D	-0.0250849049832807	0.517172204420739	0.561402385395588	669	669
ANKRD16	-0.548186825250092	9.64207816292666e-54	5.7560631596961e-52	669	669
ANKRD17	-0.00814766033019139	0.833395365917894	0.85616340558322	669	669
ANKRD19	-0.4208040226449	4.3165129788436e-30	3.53006537025917e-29	669	669
ANKRD1	0.174575916868572	5.57519828965643e-06	1.02693498618667e-05	669	556
ANKRD20A3	-0.0880408311082307	0.0227656771685894	0.0306292980189716	669	669
ANKRD20A4	-0.0479522127838052	0.215464459503264	0.25316633549157	669	602
ANKRD20B	-0.183975246145944	1.66302782396808e-06	3.1809083250228e-06	669	666
ANKRD22	0.284802840835334	5.97131190014132e-14	1.79166074283435e-13	669	666
ANKRD23	-0.31543709702596	6.38765891809236e-17	2.26125148889991e-16	669	669
ANKRD24	-0.384131246939776	6.00464287359982e-25	3.46235039641964e-24	669	669
ANKRD26P1	0.223494960948065	5.09703043716239e-09	1.14777320724013e-08	669	428
ANKRD26	-0.465021287322268	3.3813896931297e-37	4.68827001008844e-36	669	669
ANKRD27	0.180843712586492	2.5058840203784e-06	4.73098486504998e-06	669	669
ANKRD28	-0.496843297866228	5.38124323507444e-43	1.16881568017489e-41	669	669
ANKRD29	-0.019451815462005	0.615506783075176	0.65663195789089	669	668
ANKRD2	-0.119123885837302	0.00202611211181187	0.00304052838023507	669	626
ANKRD30A	0.0522105837830784	0.177393761586325	0.211197046727049	669	28
ANKRD30B	-0.0818071137075776	0.0343844840175641	0.0453485675537796	669	384
ANKRD31	-0.177599710002159	3.80382777471801e-06	7.0856858492386e-06	669	464
ANKRD32	0.464916641368706	3.52512167987604e-37	4.87411669798942e-36	669	669
ANKRD33	0.0963938500994961	0.0126177902762192	0.0174763996404116	669	368
ANKRD34A	0.0802731415748926	0.0379184283579741	0.0497095622120242	669	669
ANKRD34B	0.0258235528499256	0.504906786129709	0.549604229337107	669	536
ANKRD34C	-0.127462319095873	0.000952688873138517	0.00147359565508547	669	588
ANKRD35	0.364484265077836	1.89900293893686e-22	9.42148979667862e-22	669	669
ANKRD36BP1	0.0699388624531142	0.0706372746127704	0.0893536651571752	669	666
ANKRD36B	-0.213972575411873	2.28494993713491e-08	4.95084790902316e-08	669	668
ANKRD36	-0.306047547560852	5.67071792210077e-16	1.90329501429468e-15	669	669
ANKRD37	0.13013515680202	0.000740807072106651	0.00115710843762745	669	669
ANKRD39	-0.0946949881173961	0.0142770238137954	0.0196743040678085	669	669
ANKRD40	-0.00190732116065933	0.960727463859507	0.967187752291005	669	669
ANKRD42	0.152051190009581	7.86638200826197e-05	0.000133447907279041	669	669
ANKRD43	-0.0441936405543508	0.253666007798091	0.294135604892334	669	669
ANKRD44	-0.0936307619727183	0.0154116744870216	0.0211625190997134	669	669
ANKRD45	0.380043047903343	2.05533463579282e-24	1.14350725118584e-23	669	669
ANKRD46	-0.43888521640979	7.16391560099081e-33	7.07181815803401e-32	669	669
ANKRD49	0.21399381477304	2.27748922742614e-08	4.93521416171468e-08	669	669
ANKRD50	-0.111789511605763	0.00379023677246792	0.00555286800091099	669	669
ANKRD52	0.102662763135613	0.00787378229472464	0.0111717858950046	669	669
ANKRD53	0.488402181048438	2.13218100232335e-41	4.09696441306029e-40	669	669
ANKRD54	0.116338713298987	0.00258068543676337	0.0038364168785048	669	669
ANKRD55	-0.345247052092922	3.66631460162212e-20	1.57671904992377e-19	669	666
ANKRD56	-0.0309030156161822	0.424868517836917	0.470781275712883	669	643
ANKRD57	0.159618839081664	3.36205056198889e-05	5.85963208923957e-05	669	669
ANKRD58	0.375254126524754	8.49792548950841e-24	4.54563320919783e-23	669	669
ANKRD5	0.336330418570059	3.72591116193845e-19	1.50276424931591e-18	669	669
ANKRD6	-0.229556004788992	1.89261096912989e-09	4.38052778151808e-09	669	669
ANKRD7	0.116989940964529	0.00243984993401969	0.00363295840223582	669	638
ANKRD9	0.256841686975322	1.5381452686338e-11	4.05456060198831e-11	669	669
ANKS1A	-0.283833596812842	7.31723136899497e-14	2.18669133513727e-13	669	669
ANKS1B	-0.194882769873921	3.77417999660748e-07	7.53338160251506e-07	669	669
ANKS3	-0.206622705897323	6.94428907554967e-08	1.45875751928483e-07	669	669
ANKS4B	0.0342937009935048	0.375827995235985	0.421337843865007	669	229
ANKS6	-0.102327841175287	0.00807973785487231	0.0114526996522456	669	669
ANKZF1	-0.185852514315551	1.29627601325438e-06	2.4993751997941e-06	669	669
ANLN	0.281302174990866	1.23961479278434e-13	3.65560985066481e-13	669	669
ANO10	0.180414783506668	2.64919452587351e-06	4.99171073068496e-06	669	669
ANO1	0.200842441485161	1.61841574687573e-07	3.31257381174544e-07	669	669
ANO2	-0.0737178817446585	0.056683505628427	0.0727362397137833	669	669
ANO3	-0.146863709275217	0.000137723654416888	0.000229061216894754	669	666
ANO4	-0.184201869080749	1.61397037207659e-06	3.09001293732745e-06	669	668
ANO5	-0.300998467981292	1.77674352466392e-15	5.79515665194368e-15	669	668
ANO6	0.35632541441731	1.84971585190137e-21	8.62200730040588e-21	669	669
ANO7	0.360949368236351	5.13269929911077e-22	2.47387744368736e-21	669	669
ANO8	-0.269776558379616	1.27748366130024e-12	3.56702516280892e-12	669	669
ANO9	0.285125937054626	5.57912805771051e-14	1.67548736027795e-13	669	488
ANP32A	-0.110763835090448	0.00412575251389393	0.00602379628960869	669	669
ANP32B	-0.0302870142546427	0.434162199143443	0.48015365413489	669	669
ANP32C	-0.157240609725421	4.41024473570694e-05	7.61394521521945e-05	669	640
ANP32D	-0.0632120136911018	0.102351837476414	0.126457917235798	669	230
ANP32E	0.14264182291504	0.000214345810982699	0.000350871360890964	669	669
ANPEP	0.317970416929124	3.49659645051849e-17	1.25705016782579e-16	669	669
ANTXR1	-0.154014070090924	6.33373183266094e-05	0.000108204837813751	669	669
ANTXR2	0.484465642637132	1.14529974757634e-40	2.07391001995867e-39	669	669
ANTXRL	0.0519719253371473	0.179385571246687	0.213467344276639	669	315
ANUBL1	0.238994979506997	3.82500739839111e-10	9.23676615542341e-10	669	669
ANXA10	0.0949030036885402	0.0140640407938939	0.0193994084807376	669	120
ANXA11	0.285682434736391	4.96204004162809e-14	1.49511665466234e-13	669	669
ANXA13	0.29978089502782	2.33231052858903e-15	7.56309207191393e-15	669	627
ANXA1	0.579001802165196	3.83549302953633e-61	5.93557298217014e-59	669	669
ANXA2P1	0.553410874901808	6.07531770390514e-55	4.18572745093026e-53	669	667
ANXA2P2	0.543898028572515	8.9977210456412e-53	4.94579650262868e-51	669	669
ANXA2P3	0.299368935470331	2.55646139281811e-15	8.26863188114386e-15	669	527
ANXA2	0.51607554594649	8.29757215614933e-47	2.50270699606315e-45	669	669
ANXA3	-0.111547484802665	0.00386709748138413	0.00566134966747824	669	661
ANXA4	0.361750806186814	4.1012393612445e-22	1.98768329244801e-21	669	669
ANXA5	0.548426461638261	8.50274756014811e-54	5.13688514759939e-52	669	669
ANXA6	-0.152896920039931	7.16744973859447e-05	0.000121950908187621	669	669
ANXA7	-0.240000414036984	3.21289343083464e-10	7.79792375938368e-10	669	669
ANXA8L1	0.0196538459705956	0.611842077449133	0.652964771848796	669	29
ANXA8L2	-0.0977295085891538	0.0114353305166747	0.0159131202417141	669	474
ANXA8	-0.0798977183029542	0.0388288250662726	0.0508632831542695	669	512
ANXA9	-0.190269231130214	7.14156284706914e-07	1.40128705117855e-06	669	669
AOAH	0.181141487768043	2.41079276808936e-06	4.55787321759437e-06	669	669
AOC2	-0.206891569309863	6.67229510951563e-08	1.40323262610533e-07	669	669
AOC3	-0.0721424485259461	0.0621943133522147	0.0793119419383782	669	669
AOX1	0.55702830668125	8.70319879848736e-56	6.46092079069995e-54	669	665
AOX2P	0.052400632602974	0.17581943165405	0.209496287965896	669	11
AP1AR	-0.0136462095744232	0.724601271488576	0.757470947249008	669	669
AP1B1	-0.109433299824225	0.0046009968315731	0.00668855078095149	669	669
AP1G1	-0.104329037653809	0.00691726201247052	0.00987170867325543	669	669
AP1G2	-0.0200709488324786	0.604306761082869	0.6458480354582	669	669
AP1M1	0.300243343192316	2.10364804401128e-15	6.83592171691469e-15	669	669
AP1M2	-0.0250400064891242	0.517922686173885	0.562126057425886	669	438
AP1S1	0.14351238237663	0.000195853058651323	0.000321804298754272	669	669
AP1S2	0.437646025599102	1.12481805515657e-32	1.09213753058107e-31	669	669
AP1S3	0.526995608151667	4.40222939046874e-49	1.71635757514438e-47	669	669
AP2A1	0.0196285709444987	0.612300022874349	0.653384175472665	669	669
AP2A2	-0.173480032675138	6.39358138368716e-06	1.17348846160951e-05	669	669
AP2B1	-0.548391486679625	8.66029273574802e-54	5.216400277179e-52	669	669
AP2M1	0.0687639663501262	0.0755089452852752	0.0951392848530823	669	669
AP2S1	0.475172180252288	5.56325358510729e-39	8.73022898792422e-38	669	669
AP3B1	0.228774039532926	2.15404636044958e-09	4.96563592065139e-09	669	669
AP3B2	-0.406954732943002	4.49960601555588e-28	3.20095734869e-27	669	669
AP3D1	-0.269853918548227	1.25809785986801e-12	3.51338322387904e-12	669	669
AP3M1	-0.338336082108285	2.22618568160926e-19	9.11218790287184e-19	669	669
AP3M2	-0.13203038821349	0.000618014361328821	0.000972332284446173	669	669
AP3S1	0.41194965938427	8.63366458094022e-29	6.43065768379694e-28	669	669
AP3S2	-0.257812464266579	1.28212956558345e-11	3.39303901610205e-11	669	669
AP4B1	0.39016198488693	9.46832789809494e-26	5.76968227638898e-25	669	669
AP4E1	0.00421914551180379	0.913262175196478	0.926619348426606	669	669
AP4M1	0.33368944771806	7.29895376764413e-19	2.89625940626163e-18	669	669
AP4S1	-0.184869359825926	1.47741070184017e-06	2.83666238782406e-06	669	669
APAF1	0.0539448652563458	0.163410806288108	0.195870984324604	669	669
APBA1	-0.242464393416292	2.08855349067692e-10	5.1328511025456e-10	669	669
APBA2	-0.376744543166199	5.47728413397536e-24	2.96773504463551e-23	669	669
APBA3	0.144836884485171	0.0001705639568629	0.000281863453603403	669	669
APBB1IP	0.384383272207204	5.56282532709228e-25	3.22237028305334e-24	669	669
APBB1	-0.388469380668205	1.59627948705179e-25	9.58339323202266e-25	669	669
APBB2	-0.277713228301026	2.59344360449778e-13	7.50934059229799e-13	669	669
APBB3	-0.108976791064711	0.00477511499299959	0.00692815256232264	669	669
APC2	-0.505949683619113	9.04103781963777e-45	2.31409158849202e-43	669	669
APCDD1L	0.347073288261452	2.25911609284858e-20	9.83742371340428e-20	669	497
APCDD1	-0.189341698629306	8.10345536607467e-07	1.58369258844657e-06	669	669
APCS	0.0278520720855363	0.472025624075198	0.517561124108613	669	16
APC	-0.217133198581718	1.39926545677717e-08	3.07117853583277e-08	669	669
APEH	-0.038698097885894	0.317586331968937	0.361400635021838	669	669
APEX1	-0.188505407795376	9.07649397954641e-07	1.76870307904412e-06	669	669
APEX2	0.367145949006973	8.90851370682117e-23	4.49627392759228e-22	669	669
APH1A	0.348127183708862	1.70589048208117e-20	7.48998357016781e-20	669	669
APH1B	-0.189984798199309	7.42420979775232e-07	1.45419387314946e-06	669	669
API5	-0.114335196915769	0.00306173994215603	0.00452413398136577	669	669
APIP	0.0998735587596484	0.00974163694082472	0.0136706369960597	669	669
APITD1	0.569301838441342	9.95043553979756e-59	1.04261907390441e-56	669	669
APLF	0.264626787280551	3.49667452794663e-12	9.51909311951695e-12	669	669
APLNR	0.211623362424772	3.27396915175197e-08	7.01744208341637e-08	669	669
APLN	0.344718020394229	4.21588999672505e-20	1.80688698240551e-19	669	669
APLP1	-0.00234869864861679	0.95164938143975	0.95980760293803	669	669
APLP2	0.0468519024038939	0.226192753560722	0.264705125713141	669	669
APOA1BP	0.255337208957564	2.0364901790538e-11	5.32771253864815e-11	669	669
APOA1	0.0697851491328552	0.0712596315211521	0.0900729622356458	669	652
APOA2	0.0198820086232117	0.607714979273561	0.649076765397404	669	120
APOA4	0.0740308011966388	0.0556386639023729	0.0714410671679818	669	92
APOA5	-0.010396670877178	0.788380185049669	0.816254056035677	669	312
APOB48R	0.402903915075185	1.68185038066087e-27	1.14969303289621e-26	669	669
APOBEC1	-0.0106117248736044	0.784109936358143	0.812209025829118	669	7
APOBEC2	-0.108538832862975	0.00494772727066005	0.00716980315718065	669	654
APOBEC3A	0.193678294700818	4.46455728800377e-07	8.87266260200136e-07	669	625
APOBEC3B	0.363859582020936	2.26583890319548e-22	1.11698473546892e-21	669	662
APOBEC3C	0.482461096853005	2.6733828329382e-40	4.66058196126956e-39	669	669
APOBEC3D	0.476483226240936	3.24003753672562e-39	5.18560661605775e-38	669	668
APOBEC3F	0.536963939304663	3.1121371840951e-51	1.48717282350654e-49	669	669
APOBEC3G	0.556523820661139	1.14285073987446e-55	8.30031450714596e-54	669	669
APOBEC3H	0.327792652670397	3.20005704622887e-18	1.22183996310557e-17	669	623
APOBEC4	0.191307829471654	6.19476921646029e-07	1.21967476117389e-06	669	188
APOB	0.327572719367862	3.37931889229709e-18	1.28906214401276e-17	669	616
APOC1P1	0.11065434479113	0.00416311248298852	0.00607702052915129	669	564
APOC1	0.301833025148418	1.47336484030365e-15	4.827549488148e-15	669	669
APOC2	0.553072039414111	7.27923256216386e-55	4.9474189420815e-53	669	669
APOC3	0.0176709315766552	0.648217301175295	0.686685043707261	669	39
APOC4	0.178105422020337	3.56596785175714e-06	6.65492961425327e-06	669	629
APOD	-0.106152425145503	0.00599106020667198	0.00861407584604252	669	669
APOE	-0.280898081508521	1.34777278968909e-13	3.96294840440881e-13	669	669
APOF	0.0499406573699921	0.197013750238328	0.232983930595738	669	339
APOH	0.106365274053338	0.00589055336232137	0.00847804782824305	669	352
APOL1	0.358660757330075	9.70631071712228e-22	4.60437535975162e-21	669	669
APOL2	0.229582628182349	1.8842761845701e-09	4.36173838237042e-09	669	669
APOL3	0.124587274198861	0.00124216563219429	0.00190196272079189	669	669
APOL4	0.520689894020705	9.2810807870364e-48	3.12235423534445e-46	669	669
APOL5	0.0233548345296793	0.546491266136459	0.589886859756051	669	264
APOL6	0.288245781251837	2.88209370677136e-14	8.8091706461298e-14	669	669
APOLD1	-0.125336845604618	0.0011597516104946	0.00178024438424617	669	669
APOM	-0.217214362841809	1.38161822372409e-08	3.03410058125546e-08	669	669
APOOL	-0.0577881543909054	0.135399138705522	0.164391060499559	669	669
APOO	0.259732098452964	8.92520971261422e-12	2.38202930483381e-11	669	669
APPBP2	-0.157691986720812	4.19009477360269e-05	7.24381942556836e-05	669	669
APPL1	-0.375282392254949	8.42761319847176e-24	4.50922133848018e-23	669	669
APPL2	-0.237090192688665	5.31101433722514e-10	1.2722908601607e-09	669	669
APP	-0.0404221512423587	0.296489161083807	0.33927358754815	669	669
APRT	0.154056376260202	6.30403456172928e-05	0.000107724936135963	669	669
APTX	-0.0287494642342338	0.457863954732939	0.503735482955117	669	669
AQP10	0.0830506786079441	0.0317294041998249	0.0420065907931086	669	196
AQP11	-0.271362501969275	9.32791696126227e-13	2.62423484025555e-12	669	669
AQP12A	0.031935660745344	0.409551805980476	0.455490255553939	669	106
AQP12B	0.0374796609449024	0.333074359805897	0.377679515870535	669	359
AQP1	0.455435969724717	1.44333258087516e-35	1.76302154596518e-34	669	669
AQP2	0.226447832550078	3.15660989197117e-09	7.20743137063624e-09	669	316
AQP3	0.155828339801105	5.17190481315798e-05	8.88900708477022e-05	669	669
AQP4	0.214627777798785	2.06534841526284e-08	4.49002371063948e-08	669	669
AQP5	0.528143109912889	2.51037768006385e-49	1.00605135791882e-47	669	585
AQP6	-0.262527791791263	5.23847518438071e-12	1.41669100362107e-11	669	669
AQP7P1	0.0143484490510548	0.711048586964509	0.745084404008125	669	652
AQP7P3	-0.115144967905841	0.0028582541205395	0.00423558900979771	669	487
AQP7	-0.303966495449423	9.10413410620847e-16	3.02388921823844e-15	669	562
AQP8	-0.0262108849174157	0.498536721301516	0.543755042512546	669	587
AQP9	0.38137317318527	1.37988340021307e-24	7.75866244982853e-24	669	656
AQPEP	0.0911618260272362	0.0183535712062341	0.0249501415992308	669	664
AQR	-0.119193983015247	0.0020136815701334	0.00302342096984872	669	669
ARAF	0.262046360847005	5.7444813472493e-12	1.54978511122384e-11	669	669
ARAP1	-0.171413926030192	8.25833340819595e-06	1.50258796695384e-05	669	669
ARAP2	0.0433768788658196	0.262554541927872	0.303462729777372	669	669
ARAP3	0.527438503226163	3.54514184694051e-49	1.39299147806151e-47	669	669
ARCN1	0.141029937698226	0.000252977558813064	0.000411431085545774	669	669
ARC	0.34104343707414	1.10416093121559e-19	4.62299887912494e-19	669	669
AREG	0.305429354083535	6.52958437001535e-16	2.18427300226087e-15	669	462
ARF1	0.33747701620889	2.77692920760841e-19	1.12975251362317e-18	669	669
ARF3	-0.303792061291433	9.47103207601061e-16	3.14160302234429e-15	669	669
ARF4	0.445094813774859	7.26218407877916e-34	7.79619099769899e-33	669	669
ARF5	0.307911441698516	3.69904625697375e-16	1.25450796692174e-15	669	669
ARF6	0.307179660107476	4.37618830789326e-16	1.47941785209539e-15	669	669
ARFGAP1	-0.259931942223916	8.59344430391108e-12	2.29500746722532e-11	669	669
ARFGAP2	-0.576955301664899	1.25852488700951e-60	1.79567401963527e-58	669	669
ARFGAP3	0.0978527580025132	0.011331328857594	0.0157749411083715	669	669
ARFGEF1	-0.195237473256296	3.59129264953067e-07	7.18044380076108e-07	669	669
ARFGEF2	-0.150210372744957	9.61610244613112e-05	0.000161884343504202	669	669
ARFIP1	0.402301909872122	2.04274753914312e-27	1.38785270176191e-26	669	669
ARFIP2	-0.134894863983078	0.000467816070092058	0.000742058164323269	669	669
ARFRP1	-0.170880953588887	8.81764871799618e-06	1.60261502311543e-05	669	669
ARG1	0.222600979639513	5.88506261030184e-09	1.32020171269015e-08	669	543
ARG2	0.206803378137963	6.76035802027746e-08	1.4205648908705e-07	669	669
ARGFXP2	-0.0672546545423419	0.0821651265081639	0.103061164355087	669	461
ARGFX	-0.0458085921640768	0.236711559627056	0.275987433009395	669	85
ARGLU1	-0.0450052498969059	0.245042769576838	0.28490842272131	669	669
ARHGAP10	-0.140247413743984	0.000273997271886675	0.000444180267189051	669	669
ARHGAP11A	0.444579052615031	8.79870379869933e-34	9.36573137683773e-33	669	669
ARHGAP11B	0.340570310190695	1.24872615115156e-19	5.20768505573529e-19	669	665
ARHGAP12	-0.438650885139151	7.80302981940662e-33	7.66510517123156e-32	669	669
ARHGAP15	0.516626322662361	6.39972935073088e-47	1.95889044227145e-45	669	669
ARHGAP17	0.137970357968915	0.000344825977436773	0.000553868983159521	669	669
ARHGAP18	0.52607677994752	6.89164729321745e-49	2.62587424706342e-47	669	669
ARHGAP19	-0.216726943724232	1.49093104165415e-08	3.26631282761605e-08	669	669
ARHGAP1	0.105887847220054	0.00611814119660692	0.00878863010305876	669	669
ARHGAP20	0.279150786725409	1.93207661792363e-13	5.634079924538e-13	669	669
ARHGAP21	-0.11341099307714	0.00331002897256763	0.004875615966475	669	669
ARHGAP22	-0.144464764975736	0.000177340686512238	0.000292581591869215	669	669
ARHGAP23	0.17170293750767	7.9693548712182e-06	1.4521101467183e-05	669	669
ARHGAP24	-0.331326470887377	1.32482953758085e-18	5.17130784576087e-18	669	669
ARHGAP25	0.484124361611547	1.32363735000341e-40	2.38183687006874e-39	669	669
ARHGAP26	0.0547958882536903	0.15686018014601	0.18848729756742	669	669
ARHGAP27	0.330278857856256	1.7227522602178e-18	6.67919251706722e-18	669	669
ARHGAP28	-0.341562804655069	9.64426862667929e-20	4.04890225858794e-19	669	667
ARHGAP29	0.352106946855521	5.84937207033525e-21	2.64266039324061e-20	669	669
ARHGAP30	0.334148795532182	6.4963685373118e-19	2.58543901550225e-18	669	669
ARHGAP31	-0.478614071630729	1.33901932535409e-39	2.2062564117505e-38	669	669
ARHGAP32	-0.398301764117808	7.35929137596861e-27	4.82261315640836e-26	669	669
ARHGAP33	-0.232217128754719	1.21423154651549e-09	2.84541761826425e-09	669	669
ARHGAP36	-0.21712191677126	1.40173564642545e-08	3.07592907229353e-08	669	667
ARHGAP39	-0.11926327915948	0.00200146175111326	0.00300555404261376	669	669
ARHGAP42	-0.0132652401667892	0.73199019731318	0.764083369975954	669	669
ARHGAP4	0.274782313344209	4.70146814100058e-13	1.34219009593656e-12	669	669
ARHGAP5	-0.279171986802146	1.92368195967803e-13	5.61041369452052e-13	669	669
ARHGAP6	0.229409950855132	1.93897649211953e-09	4.48526262716576e-09	669	669
ARHGAP8	-0.0260867742850199	0.500573192120732	0.545591693525024	669	661
ARHGAP9	0.463384919813766	6.47266265855616e-37	8.76882339157123e-36	669	669
ARHGDIA	0.161158220074306	2.81457525986842e-05	4.94097950070095e-05	669	669
ARHGDIB	0.473909197914666	9.34416708687484e-39	1.44161007249807e-37	669	669
ARHGDIG	-0.306603993517483	4.9932525678223e-16	1.68180571169344e-15	669	667
ARHGEF10L	-0.143321280924794	0.000199779544092762	0.000327880964925615	669	669
ARHGEF10	0.37123870433355	2.74354058622261e-23	1.42144088368855e-22	669	669
ARHGEF11	-0.32890553105629	2.42707046174607e-18	9.33074785962307e-18	669	669
ARHGEF12	-0.24220484252646	2.18598020293572e-10	5.36769800105711e-10	669	669
ARHGEF15	0.175238959622436	5.1297025110113e-06	9.47217577939654e-06	669	669
ARHGEF16	0.0926291213052177	0.0165511745653346	0.0226437626593269	669	667
ARHGEF17	-0.392841646755742	4.11575379861662e-26	2.56826100870252e-25	669	669
ARHGEF18	-0.221053586620272	7.53696561688894e-09	1.68065478032112e-08	669	669
ARHGEF19	0.373169970382709	1.56456300554265e-23	8.22468736490907e-23	669	669
ARHGEF1	0.300610755244303	1.93781240492845e-15	6.3061970175268e-15	669	669
ARHGEF2	-0.0785792545345861	0.0421742335753012	0.0549931951378591	669	669
ARHGEF33	0.0282804359127626	0.46523579527497	0.510728676707511	669	669
ARHGEF35	0.0925858545131713	0.0166020178271135	0.0227056012675642	669	666
ARHGEF37	-0.0469025577573188	0.225690648445509	0.264178999559362	669	669
ARHGEF38	-0.0851048766457105	0.0277276272694655	0.036906166857362	669	36
ARHGEF3	0.41041350626874	1.43876051757544e-28	1.05831751709626e-27	669	669
ARHGEF4	-0.23643978597028	5.9370509634621e-10	1.41719970672675e-09	669	669
ARHGEF5	0.162467983766306	2.4164332004893e-05	4.26025792020364e-05	669	667
ARHGEF6	-0.0324913322322417	0.401447215136175	0.447366923730658	669	669
ARHGEF7	-0.240899904310384	2.746950840641e-10	6.69450720920843e-10	669	669
ARHGEF9	-0.377688631742487	4.14214630751855e-24	2.25831163725361e-23	669	669
ARID1A	0.0776600304327399	0.0446479418354836	0.058013776002471	669	669
ARID1B	-0.287031991618571	3.73023893461139e-14	1.13138771123944e-13	669	669
ARID2	-0.177026581021386	4.091736323518e-06	7.60790677971673e-06	669	669
ARID3A	0.0829906800712048	0.0318533545476775	0.0421568177613431	669	669
ARID3B	0.131406761455224	0.000656162053522041	0.00103001468420384	669	669
ARID3C	-0.0318554413102074	0.410729791990165	0.456623671267581	669	530
ARID4A	-0.417303530365841	1.42606402998042e-29	1.12331856519758e-28	669	669
ARID4B	-0.18532574311011	1.39049735810815e-06	2.67566005264655e-06	669	669
ARID5A	0.418239260600601	1.03752725150474e-29	8.27964031962412e-29	669	669
ARID5B	-0.0413196334746487	0.285885630567594	0.328316424007242	669	669
ARIH1	-0.0921550858150471	0.0171157290172544	0.0233637017484817	669	669
ARIH2	0.0418740262632724	0.279464934896025	0.321548502158321	669	669
ARL10	-0.291821425205559	1.33822462058204e-14	4.16368742914777e-14	669	669
ARL11	0.434722684352881	3.23672039007042e-32	3.04851782806352e-31	669	669
ARL13A	-0.0618812391705628	0.109798390292205	0.135149471178068	669	447
ARL13B	0.340511289871572	1.26802116731272e-19	5.28486634431266e-19	669	669
ARL14	0.14554981079505	0.000158254218255289	0.000262037725338264	669	95
ARL15	0.0814584719285215	0.0351620113092727	0.0463223982397975	669	669
ARL16	0.107466527330651	0.00539436367044352	0.00778674092860607	669	669
ARL17A	-0.0036882362408282	0.924141448209085	0.935769964519346	669	669
ARL17B	-0.0748832920782719	0.0528731363274605	0.0680594891954603	669	625
ARL1	0.371631016779947	2.4484748514221e-23	1.27085699331552e-22	669	669
ARL2BP	0.377819877053534	3.98405623677928e-24	2.17624880183344e-23	669	669
ARL2	-0.0260915934756959	0.500494034333042	0.545534972244251	669	669
ARL3	-0.521866301059019	5.28092523670696e-48	1.81920640260395e-46	669	669
ARL4A	0.101110505868313	0.0088694471920547	0.0125174001129257	669	669
ARL4C	0.474247234765046	8.13494913929886e-39	1.26085444363956e-37	669	669
ARL4D	0.0170093510884394	0.66054815075188	0.698350291493317	669	669
ARL5A	0.216785868507491	1.47728352969114e-08	3.23676650515424e-08	669	669
ARL5B	-0.158163606285521	3.97120749303564e-05	6.87959634417386e-05	669	669
ARL5C	-0.232484351710618	1.16095267262272e-09	2.72310200161173e-09	669	523
ARL6IP1	0.173692616665465	6.22635693904235e-06	1.14321300446887e-05	669	669
ARL6IP4	0.113636655532641	0.00324777133002062	0.00478776753992488	669	669
ARL6IP5	0.365779552711177	1.31504654751575e-22	6.58112100570194e-22	669	669
ARL6IP6	0.0408294673504626	0.291644712284633	0.334262423616604	669	669
ARL6	0.265032954972039	3.23225775824056e-12	8.81835660161155e-12	669	669
ARL8A	-0.0965137544134982	0.0125073928701519	0.01732945797257	669	669
ARL8B	0.0999916152480922	0.0096552199490626	0.0135597706761076	669	669
ARL9	0.534491297484904	1.07950701146534e-50	4.84766117336154e-49	669	563
ARMC10	0.405369397041301	7.55460186775738e-28	5.27903717872674e-27	669	669
ARMC1	-0.0369722795609082	0.33966497655418	0.384483581829716	669	669
ARMC2	0.409782908984022	1.77297499727593e-28	1.29704403618899e-27	669	669
ARMC3	0.0241559035708895	0.532814191676581	0.576732804699745	669	615
ARMC4	-0.130021658572076	0.000748834373078413	0.00116910211994347	669	642
ARMC5	-0.397102565070955	1.07703840725151e-26	6.97612964490852e-26	669	669
ARMC6	-0.0966899345334491	0.0123467297786687	0.0171186429832706	669	669
ARMC7	0.24024012726579	3.08169078142393e-10	7.48671116298594e-10	669	669
ARMC8	-0.165515398594262	1.68678035417243e-05	3.00919102289979e-05	669	669
ARMC9	0.439791699243702	5.14411724795229e-33	5.14360590428947e-32	669	669
ARMCX1	-0.32006035263857	2.11769890781025e-17	7.72789164290345e-17	669	669
ARMCX2	0.383707593952418	6.82680136765625e-25	3.91733000326607e-24	669	669
ARMCX3	-0.197141636550296	2.74641928302687e-07	5.52856345166446e-07	669	669
ARMCX5	-0.0100178333098741	0.795918005642925	0.823084118305971	669	669
ARMCX6	-0.0455040934955523	0.239845593971857	0.279430950864362	669	669
ARMS2	-0.00930176066500119	0.810217358616547	0.835723585964299	669	480
ARNT2	-0.387930065964815	1.88412041541881e-25	1.12476957024913e-24	669	669
ARNTL2	0.470387801013879	3.92215490443619e-38	5.77219549140067e-37	669	669
ARNTL	0.400665131178493	3.45851773852941e-27	2.31465269007766e-26	669	669
ARNT	-0.00616753107223403	0.873490349436025	0.891164808050812	669	669
ARPC1A	0.363605088491483	2.43460932726618e-22	1.19783493386992e-21	669	669
ARPC1B	0.458890171619023	3.78294483921304e-36	4.83411309504097e-35	669	669
ARPC2	0.439823059575868	5.0854204265281e-33	5.08997453437276e-32	669	669
ARPC3	0.349476653963166	1.18870625570875e-20	5.26400890432502e-20	669	669
ARPC4	0.369096877810951	5.09216714860599e-23	2.60539722013365e-22	669	669
ARPC5L	0.2120117715053	3.08583605378233e-08	6.62902826801847e-08	669	669
ARPC5	0.540671657975058	4.72760342416085e-52	2.43871604326328e-50	669	669
ARPM1	0.108315628582309	0.00503784722746145	0.00729304242081524	669	666
ARPP19	-0.202355994553973	1.29987700858541e-07	2.67802618112866e-07	669	669
ARPP21	-0.510623655997636	1.05765232926452e-45	2.89101216849776e-44	669	668
ARR3	0.121247081362485	0.00167916483611976	0.00254167768964392	669	166
ARRB1	-0.220839176245472	7.79870293804396e-09	1.73767090162331e-08	669	669
ARRB2	0.210995376085647	3.60185593097548e-08	7.7005459744277e-08	669	669
ARRDC1	-0.0517344477145978	0.181383945164575	0.215679544229619	669	669
ARRDC2	0.00682278791772841	0.860181065952439	0.879861840798818	669	669
ARRDC3	0.342565362984658	7.42202781130987e-20	3.13953649091531e-19	669	669
ARRDC4	0.173162276420503	6.65155327948737e-06	1.21913049722624e-05	669	669
ARRDC5	0.157714078391051	4.179591625106e-05	7.22690367974926e-05	669	650
ARSA	0.360301903908114	6.14973469173492e-22	2.95275328229888e-21	669	669
ARSB	-0.00712409954159294	0.854073998736902	0.87437080589227	669	669
ARSD	0.493128732477986	2.75146811292125e-42	5.67152003030222e-41	669	669
ARSE	0.318415113507868	3.14375875368653e-17	1.13283429351004e-16	669	669
ARSF	0.282253728760193	1.01742609486056e-13	3.01762909868858e-13	669	648
ARSG	-0.158818021317769	3.68535795771186e-05	6.40038254430657e-05	669	669
ARSH	-0.00674589258229436	0.861740954253461	0.881233391840143	669	101
ARSI	0.373325665370762	1.4950545487561e-23	7.86751436355617e-23	669	668
ARSJ	0.42598532969569	7.1718077146411e-31	6.20836607586703e-30	669	669
ARSK	0.487776402698283	2.78946386398729e-41	5.30921797688707e-40	669	669
ART1	-0.184553567119792	1.54057559637738e-06	2.95286774465703e-06	669	421
ART3	0.335192807231046	4.98163159651053e-19	1.99404027971745e-18	669	663
ART4	-0.0271723454446681	0.482910629357219	0.528373091934983	669	279
ART5	-0.0350973188757897	0.364737411461925	0.410184316831069	669	589
ARTN	0.270223899270481	1.1692952942443e-12	3.27038547610273e-12	669	667
ARV1	0.0539060879425299	0.163714117684535	0.19618779006299	669	669
ARVCF	-0.308522065065091	3.21376398273414e-16	1.09491115672558e-15	669	669
ARX	0.220322908135231	8.4656226136579e-09	1.88147807933683e-08	669	666
AR	0.209346228940037	4.6214225229953e-08	9.80839522287366e-08	669	666
AS3MT	-0.273083522640233	6.61554584637723e-13	1.87532128135011e-12	669	669
ASAH1	0.100931318247226	0.00899132235152967	0.0126787287494269	669	669
ASAH2B	-0.292997301043449	1.03735157950831e-14	3.24664578042132e-14	669	591
ASAH2	-0.0803972006245656	0.0376215967191461	0.049342935184548	669	618
ASAM	0.286366565760142	4.2946049495441e-14	1.29884038446976e-13	669	666
ASAP1IT1	-0.0332106552456258	0.391099597478234	0.436900533181582	669	95
ASAP1	0.0634167117256285	0.101242861468867	0.125156930504526	669	669
ASAP2	0.143784225800697	0.000190392114412912	0.000313189579538754	669	669
ASAP3	0.269052547680677	1.47368372011573e-12	4.09893116013939e-12	669	669
ASB10	0.098310380423987	0.0109524667860003	0.0152696969369892	669	93
ASB11	0.117201112011522	0.00239571128826836	0.0035702710104923	669	141
ASB12	-0.1803369926525	2.67601252138739e-06	5.03988203569289e-06	669	525
ASB13	-0.584749478754498	1.30261800987974e-62	2.38236992025096e-60	669	669
ASB14	-0.362241554588147	3.57370269330733e-22	1.73913282012474e-21	669	669
ASB15	0.0434351357351698	0.261913533300092	0.302771048661316	669	80
ASB16	0.0452486035196689	0.242497635697558	0.28214489821083	669	669
ASB17	0.0405541443826122	0.294913440998684	0.33764333064031	669	29
ASB18	0.0172347645770431	0.656336236321122	0.694298685577261	669	83
ASB1	-0.44911564345156	1.608221562604e-34	1.81357631146117e-33	669	669
ASB2	0.209699638387721	4.38179366366754e-08	9.3165213406958e-08	669	667
ASB3	-0.19144892659674	6.07585792159975e-07	1.19743445990149e-06	669	669
ASB4	-0.190801487788832	6.64019516978532e-07	1.30532974815068e-06	669	622
ASB5	0.471614329381566	2.38428038186339e-38	3.55837928207178e-37	669	651
ASB6	0.235470188274982	7.00566239700996e-10	1.66457914377048e-09	669	669
ASB7	0.0638951977794032	0.0986878478607944	0.122231245660498	669	669
ASB8	-0.281144152518908	1.28085743480897e-13	3.77225733764997e-13	669	669
ASB9	0.324103737009017	7.93689657845568e-18	2.96517150167821e-17	669	668
ASCC1	-0.406448324053276	5.31117203983111e-28	3.7530789988522e-27	669	669
ASCC2	-0.117687918249002	0.00229672483535379	0.00342923484025883	669	669
ASCC3	-0.143500646093283	0.000196092098856159	0.000322170750901446	669	669
ASCL1	-0.301074072978293	1.74690411174297e-15	5.69967838469755e-15	669	669
ASCL2	0.478387255451988	1.47151551989517e-39	2.41270979863497e-38	669	667
ASCL3	-0.112330684500566	0.00362336362543182	0.00532156733949754	669	193
ASCL4	-0.0706889535852856	0.0676637979634407	0.0857811007264793	669	435
ASF1A	-0.429575542329052	2.03002770033108e-31	1.82811536594721e-30	669	669
ASF1B	0.458789515179115	3.93432688174972e-36	5.01654642348469e-35	669	669
ASFMR1	-0.165226418755406	1.74575401942119e-05	3.10888548842308e-05	669	463
ASGR1	-0.430193505496904	1.63113487625364e-31	1.47749533725668e-30	669	669
ASGR2	0.296286272213113	5.0562819362499e-15	1.61054908159398e-14	669	662
ASH1L	-0.335508169248317	4.59681120443674e-19	1.84321176213561e-18	669	669
ASH2L	-0.0102418203851567	0.791458936953137	0.818978031767473	669	669
ASIP	0.165706561534774	1.64881505669666e-05	2.94302735432733e-05	669	637
ASL	0.472158513219721	1.91059004306609e-38	2.87703970706614e-37	669	669
ASMTL	-0.282006548921554	1.07107076695866e-13	3.17252675054099e-13	669	669
ASMT	-0.0145789863447009	0.70661894408475	0.741253515335124	669	467
ASNA1	0.259374275657136	9.55079537157251e-12	2.54561342455347e-11	669	669
ASNSD1	-0.0847396351255141	0.0284056585551586	0.0377778170696556	669	669
ASNS	0.198156359103657	2.37806809890298e-07	4.8121076256015e-07	669	669
ASPA	-0.0413705051607258	0.285292349293332	0.327709916814164	669	669
ASPDH	-0.281998047764065	1.07296424834915e-13	3.17719969801122e-13	669	663
ASPG	-0.203195731473858	1.15020648062144e-07	2.37893019195458e-07	669	355
ASPHD1	-0.306937496394813	4.62605064106135e-16	1.56073933920631e-15	669	669
ASPHD2	0.201776936726192	1.41385744818636e-07	2.90333613785988e-07	669	669
ASPH	-0.107642451122723	0.00531868351969222	0.00768356132767256	669	669
ASPM	0.465806733108767	2.47286126919382e-37	3.45959826242289e-36	669	669
ASPN	0.379603793044016	2.34342767151602e-24	1.29840478919194e-23	669	668
ASPRV1	0.00267525469849956	0.944936863390391	0.954089827738413	669	669
ASPSCR1	-0.185097209657454	1.43338720452381e-06	2.75529178106344e-06	669	669
ASRGL1	-0.293728897122888	8.8481524092639e-15	2.77875632484501e-14	669	669
ASS1	0.272620154164472	7.25848072668757e-13	2.05439104191757e-12	669	669
ASTE1	0.373139435033096	1.5785650514004e-23	8.29612635947575e-23	669	669
ASTL	-0.00861647223412141	0.823961486032315	0.847597135347861	669	316
ASTN1	-0.393672803663416	3.17354324838458e-26	1.99516697096878e-25	669	669
ASTN2	-0.41777931428581	1.21326204454952e-29	9.61718117109823e-29	669	669
ASXL1	-0.0565837359537525	0.143748115512268	0.173898050984715	669	669
ASXL2	-0.0736189275869356	0.0570172860007844	0.0731365569857039	669	669
ASXL3	-0.310098692754976	2.23179917581042e-16	7.66854582731922e-16	669	669
ASZ1	0.0352391607509044	0.362801275630373	0.408257974221493	669	12
ATAD1	-0.511349815388987	7.55550758443143e-46	2.09256875161933e-44	669	669
ATAD2B	-0.239984616116226	3.2217287147912e-10	7.81842440098544e-10	669	669
ATAD2	0.245027060678388	1.32774467172374e-10	3.30343399774156e-10	669	669
ATAD3A	0.0919342115761072	0.0173844881150545	0.0237096557452828	669	669
ATAD3B	0.0444936130544183	0.250454605461721	0.29066315273602	669	669
ATAD3C	0.410786373875544	1.27133156627427e-28	9.38248292380987e-28	669	669
ATAD5	0.173479038334491	6.39437354124625e-06	1.17352679166933e-05	669	669
ATCAY	-0.487375131084729	3.31301911468461e-41	6.24660904866213e-40	669	669
ATE1	-0.299068218224165	2.73331831285865e-15	8.82505180839197e-15	669	669
ATF1	0.193081500011373	4.85017350095129e-07	9.61243133603961e-07	669	669
ATF2	-0.0452309807669368	0.242681319344941	0.282325957473054	669	669
ATF3	0.482790771270148	2.32639091259117e-40	4.08397315702523e-39	669	669
ATF4	0.0719553773841332	0.0628771133540643	0.0801267984073646	669	669
ATF5	0.380564619049659	1.75842871234292e-24	9.82122954883811e-24	669	669
ATF6B	-0.145526015961137	0.000158651250718178	0.000262673513451428	669	669
ATF6	0.0725563864160282	0.0607052019145135	0.0775407779121386	669	669
ATF7IP2	0.363898229582362	2.24124062945422e-22	1.10540031829762e-21	669	669
ATF7IP	-0.184150946670331	1.62487123455881e-06	3.1091078083369e-06	669	669
ATF7	0.00934690704846971	0.809313901080505	0.834834490177799	669	669
ATG10	0.501555918606671	6.5941992433082e-44	1.58497133066755e-42	669	669
ATG12	0.0522705876757176	0.176895572741971	0.210691204335029	669	669
ATG16L1	0.314946786795107	7.17303605927447e-17	2.53259282977332e-16	669	669
ATG16L2	-0.154449181361679	6.0345104258885e-05	0.000103303506422758	669	669
ATG2A	-0.445761591666721	5.6636735513849e-34	6.11932247619557e-33	669	669
ATG2B	-0.298259637448775	3.27065688710343e-15	1.0512713732984e-14	669	669
ATG3	0.293502962184941	9.29405878440686e-15	2.91469796764921e-14	669	669
ATG4A	0.390211968301521	9.32297769618782e-26	5.68496061931273e-25	669	669
ATG4B	0.0537653170094126	0.164818769082429	0.197405726998887	669	669
ATG4C	0.62218174315209	6.12099660276334e-73	3.39904157615438e-70	669	669
ATG4D	0.0452809915423539	0.242160306668884	0.281785010675262	669	669
ATG5	0.253982207614019	2.61809101033396e-11	6.79798076224814e-11	669	669
ATG7	0.286560078429352	4.12236375283402e-14	1.24806191090316e-13	669	669
ATG9A	-0.216115766156931	1.63988777513834e-08	3.58250214575231e-08	669	669
ATG9B	0.366456526464645	1.08453922117998e-22	5.45196403090926e-22	669	668
ATHL1	0.048178825117825	0.213301118891823	0.250877832421004	669	669
ATIC	-0.0727381324663675	0.0600607601203424	0.076766351467665	669	669
ATL1	-0.273229907176643	6.42428312821524e-13	1.82341602671324e-12	669	669
ATL2	0.160049142512576	3.19962108423325e-05	5.58767161220526e-05	669	669
ATL3	0.35481255592277	2.80082833479512e-21	1.29266034501969e-20	669	669
ATMIN	-0.265878444093713	2.74304658659126e-12	7.51219864266853e-12	669	669
ATM	-0.316104956817404	5.45247122231333e-17	1.93530021260585e-16	669	669
ATN1	-0.438845672878862	7.26800637214092e-33	7.15701185485713e-32	669	669
ATOH1	0.0780037155730124	0.0437091248568375	0.0568526652789717	669	177
ATOH7	-0.137384884841728	0.000365620399328244	0.000585959626677735	669	667
ATOH8	-0.626079017095626	4.26479694629867e-74	3.17774759131988e-71	669	669
ATOX1	0.168915776859564	1.12084203027054e-05	2.02143433124005e-05	669	669
ATP10A	-0.303396478013965	1.03577890270993e-15	3.42726973103921e-15	669	669
ATP10B	0.036275696061106	0.348848148488654	0.394099677184117	669	669
ATP10D	0.265462395216107	2.97397096731453e-12	8.13133296010242e-12	669	669
ATP11A	0.105317785052097	0.00640021744457104	0.00917548454000428	669	669
ATP11B	0.197790975129878	2.50485367193969e-07	5.05747151466104e-07	669	669
ATP11C	0.0995947335581613	0.00994847232143083	0.0139443577065802	669	669
ATP12A	0.000936766137402993	0.980705694751822	0.98393363091049	669	444
ATP13A1	-0.132088352138885	0.000614575299553296	0.00096714845716624	669	669
ATP13A2	0.0386322065220011	0.318411658247438	0.362237375063445	669	669
ATP13A3	0.163135970512213	2.23457105365317e-05	3.94827862791099e-05	669	669
ATP13A4	-0.0823035601153681	0.0333026543295055	0.0439592415065279	669	669
ATP13A5	-0.0280144873262478	0.469444850784346	0.514955916471072	669	663
ATP1A1	0.415007782177363	3.09895968416008e-29	2.3850371433027e-28	669	669
ATP1A2	-0.159158507122713	3.54445298776891e-05	6.16471904624664e-05	669	669
ATP1A3	-0.377430902458351	4.47084752682432e-24	2.43290534337711e-23	669	669
ATP1A4	-0.189152817027727	8.31404397101417e-07	1.6243754162267e-06	669	607
ATP1B1	0.160684175209459	2.97344145817644e-05	5.20261743395318e-05	669	669
ATP1B2	-0.103473438966294	0.00739456408315391	0.010523013385081	669	669
ATP1B3	0.297833026220529	3.59467845641722e-15	1.15412928800194e-14	669	669
ATP1B4	0.092294306234048	0.0169482009864788	0.0231428702535791	669	426
ATP2A1	0.104124198933545	0.0070289475208147	0.0100246963153091	669	668
ATP2A2	-0.228104912351144	2.40535187414705e-09	5.53291436131837e-09	669	669
ATP2A3	0.33289687157037	8.91969571962279e-19	3.51580012710367e-18	669	669
ATP2B1	0.24238668086019	2.11727144026092e-10	5.20152238798011e-10	669	669
ATP2B2	-0.212169585873247	3.01242355023385e-08	6.4775477750753e-08	669	669
ATP2B3	-0.264014139029253	3.9359947799839e-12	1.07005868896914e-11	669	667
ATP2B4	-0.0353535835217263	0.361244097017585	0.406687674527128	669	669
ATP2C1	-0.0721093555845649	0.0623146533083411	0.0794553299060215	669	669
ATP2C2	-0.169258132942846	1.07517104119134e-05	1.94115507553508e-05	669	669
ATP4A	-0.0183590856969554	0.635492551877608	0.674768520540124	669	286
ATP4B	0.203975257472549	1.02625913073012e-07	2.12914109436202e-07	669	324
ATP5A1	-0.145443789270811	0.000160030469328208	0.000264935235512252	669	669
ATP5B	-0.0218160755893608	0.573240589786975	0.615852514436312	669	669
ATP5C1	-0.139101810311389	0.00030773160410091	0.000496546712488137	669	669
ATP5D	-0.0791393744851134	0.040724401579992	0.0531792201238257	669	669
ATP5EP2	0.422296340671344	2.58231141438112e-30	2.14230684678431e-29	669	669
ATP5E	0.104381620891189	0.00688884949513482	0.00983255581008317	669	669
ATP5F1	0.464531208724158	4.10873786838302e-37	5.65774048159682e-36	669	669
ATP5G1	0.0230726261027519	0.551350559710707	0.594685318478448	669	669
ATP5G2	-0.2800732515473	1.59804387341881e-13	4.68036783308191e-13	669	669
ATP5G3	0.296913618459403	4.40395360787376e-15	1.40744620624629e-14	669	669
ATP5H	0.1801112254008	2.75532463835407e-06	5.18440152211065e-06	669	669
ATP5I	0.154605573356008	5.93026240224557e-05	0.000101570763671357	669	669
ATP5J2	0.376847054551702	5.3138485738418e-24	2.88073310720963e-23	669	669
ATP5J	0.0754882499333703	0.0509809392321752	0.0657500183007181	669	669
ATP5L2	-0.0643882321303962	0.0961091504762446	0.119294415676276	669	434
ATP5L	0.0488688144911404	0.206810599555632	0.243781311411508	669	669
ATP5O	0.0244122507584327	0.528474225069972	0.572497143931813	669	669
ATP5SL	0.413946903239325	4.42692422136098e-29	3.36205592621141e-28	669	669
ATP5S	-0.403044328039846	1.60720205547449e-27	1.10015961048097e-26	669	669
ATP6AP1L	-0.286759528462458	3.95193303146359e-14	1.1975446411656e-13	669	669
ATP6AP1	0.209425989917265	4.56625747451856e-08	9.69540558019678e-08	669	669
ATP6AP2	0.301672526035901	1.52745652298948e-15	4.99989754791773e-15	669	669
ATP6V0A1	-0.463854467613709	5.37432678489403e-37	7.33519038388725e-36	669	669
ATP6V0A2	0.137792289062807	0.000351030672845126	0.000563383978846101	669	669
ATP6V0A4	-0.0802776630953081	0.0379075750828307	0.0496985725328372	669	571
ATP6V0B	0.523011612513322	3.04348490098068e-48	1.08178143529911e-46	669	669
ATP6V0C	0.0125244598981737	0.746428323275338	0.777460264439723	669	669
ATP6V0D1	-0.0873577206869085	0.0238457054849845	0.0319936305675583	669	669
ATP6V0D2	0.237552450255465	4.90565210716913e-10	1.17770774572826e-09	669	456
ATP6V0E1	0.256969110360431	1.50188959927115e-11	3.96262491254255e-11	669	669
ATP6V0E2	-0.294840624672904	6.94236834214827e-15	2.19463491997704e-14	669	669
ATP6V1A	-0.21879921392721	1.07727319810302e-08	2.38003318684786e-08	669	669
ATP6V1B1	-0.164264424177897	1.95651836566108e-05	3.47407206358073e-05	669	667
ATP6V1B2	0.0339012806104964	0.381318410803154	0.426780103226018	669	669
ATP6V1C1	-0.208402941997476	5.32473842980573e-08	1.12595215189018e-07	669	669
ATP6V1C2	0.410337652967511	1.47540269164879e-28	1.0840814956388e-27	669	669
ATP6V1D	-0.0612970005549639	0.113199677113816	0.13910036062642	669	669
ATP6V1E1	-0.0578154115613839	0.135214613190118	0.16418684139056	669	669
ATP6V1E2	0.0780118675861707	0.0436870601732467	0.0568313143592225	669	669
ATP6V1F	0.346381113188857	2.71522350351492e-20	1.17726005266623e-19	669	669
ATP6V1G1	0.114944294405908	0.00290749916426131	0.00430634382585652	669	669
ATP6V1G2	-0.518205229419225	3.03167242288874e-47	9.67106439369208e-46	669	669
ATP6V1G3	0.0962514117257454	0.0127500529081229	0.017651084806332	669	18
ATP6V1H	-0.147521512506459	0.000128411829027743	0.000214069371592654	669	669
ATP7A	0.222376777924295	6.10053076231885e-09	1.36701356511841e-08	669	669
ATP7B	-0.433738798496945	4.60883042367806e-32	4.29659177310266e-31	669	669
ATP8A1	-0.379932910161959	2.12410006280454e-24	1.18078599235982e-23	669	669
ATP8A2	-0.313368882327517	1.04025850639802e-16	3.63873231167082e-16	669	657
ATP8B1	0.36519579795406	1.55221593922059e-22	7.72957432307918e-22	669	669
ATP8B2	0.00152734095952467	0.968546866133095	0.973531144285066	669	669
ATP8B3	0.234104925895388	8.83331820296715e-10	2.08700758199992e-09	669	669
ATP8B4	0.274859590129956	4.62872452800548e-13	1.32179815549204e-12	669	669
ATP8B5P	-0.202248438111244	1.32035472832518e-07	2.71798796934881e-07	669	669
ATP9A	-0.442001635179427	2.28463127023724e-33	2.3438149869777e-32	669	669
ATP9B	0.0752293632814641	0.0517836476870131	0.0667211108087184	669	669
ATPAF1	0.155439773997306	5.4023429844157e-05	9.27499028507212e-05	669	669
ATPAF2	0.0366739645885265	0.343578610943016	0.388583005113087	669	669
ATPBD4	0.143540788494638	0.000195275623863357	0.000320907939951235	669	669
ATPIF1	0.239725362922935	3.37014782465338e-10	8.17133469012302e-10	669	669
ATRIP	-0.0991034711386594	0.0103224085527162	0.0144413223409975	669	669
ATRNL1	-0.390129615543568	9.56365012520328e-26	5.82152838786202e-25	669	669
ATRN	-0.316631589363	4.8112763560794e-17	1.71254879213739e-16	669	669
ATRX	-0.110771056914526	0.0041232990073928	0.00602108800397244	669	669
ATR	0.224096922299226	4.62518492924658e-09	1.0439747605361e-08	669	669
ATXN10	-0.192966946531586	4.92777101674896e-07	9.7614117088377e-07	669	669
ATXN1L	-0.169374251913372	1.06008728176785e-05	1.91529734482314e-05	669	669
ATXN1	-0.0530097340902526	0.170843804652773	0.203978377567032	669	669
ATXN2L	-0.143757324088437	0.000190926096800311	0.000314042287256042	669	669
ATXN2	0.0391087286829292	0.312474507982373	0.356026626923564	669	669
ATXN3L	0.0147715932581043	0.702925690477632	0.737840918346499	669	25
ATXN3	-0.269225826271927	1.42420005886285e-12	3.96294008080262e-12	669	669
ATXN7L1	0.0110486928418868	0.775453299950262	0.804235977337838	669	669
ATXN7L2	-0.0868192702524719	0.024728003912371	0.0331188324817975	669	669
ATXN7L3B	-0.360672779023015	5.54506500971562e-22	2.66879468577653e-21	669	669
ATXN7L3	-0.0713102973538679	0.0652792018328288	0.0830038542834566	669	669
ATXN7	-0.202352738162111	1.30049246950694e-07	2.67901981379691e-07	669	669
ATXN8OS	0.0464183460740613	0.230522796971149	0.269380670856505	669	105
AUH	0.207951575089458	5.69686266248965e-08	1.20324916581592e-07	669	669
AUP1	0.2470020190985	9.33194928757502e-11	2.34323709145574e-10	669	669
AURKAIP1	0.228971058421159	2.08504775473689e-09	4.81043471671981e-09	669	669
AURKAPS1	0.35373870090501	3.75486282989265e-21	1.72112851245797e-20	669	666
AURKA	0.491572599059299	5.41842586784651e-42	1.09117008617954e-40	669	669
AURKB	0.41444233764871	3.74833717833081e-29	2.86508538577733e-28	669	660
AURKC	0.299859365903709	2.2918588773189e-15	7.43431423635949e-15	669	668
AUTS2	-0.000234282549560818	0.995174109105291	0.996015756777287	669	669
AVEN	0.250041070443023	5.39148535160029e-11	1.37507482636276e-10	669	669
AVIL	0.446730554979814	3.94248713983594e-34	4.32469772514828e-33	669	669
AVL9	-0.0630136677751469	0.103435578512261	0.127741987017168	669	669
AVPI1	-0.248897496198961	6.63342137525523e-11	1.68138051187331e-10	669	669
AVPR1A	0.131392100673007	0.000657084601901884	0.00103138238441617	669	642
AVPR1B	0.012013784411785	0.756433933532557	0.786712165438201	669	269
AVPR2	-0.0900047554320683	0.0198935369715734	0.026923523497754	669	555
AVP	0.0666190385356245	0.0851067539167875	0.10649195641858	669	104
AWAT1	-0.00972743068923106	0.801709148888197	0.828093888038854	669	82
AWAT2	-0.128339426589542	0.000877661758471378	0.00136219713446437	669	334
AXIN1	-0.319405138946934	2.4792752579846e-17	9.00651131096679e-17	669	669
AXIN2	-0.230047751804239	1.7442919652157e-09	4.04841552332827e-09	669	669
AXL	0.224767443988573	4.14949494155527e-09	9.39979047789763e-09	669	669
AZGP1	-0.0714991048473865	0.0645684469129651	0.0821624297909572	669	669
AZI1	-0.336742071977289	3.35319315977844e-19	1.35788123970255e-18	669	669
AZI2	0.117758073154692	0.00228277192573967	0.003409920225871	669	669
AZIN1	-0.257532169696123	1.35143251915532e-11	3.57127537375103e-11	669	669
AZU1	-0.361897523039377	3.93594333460656e-22	1.90987235903557e-21	669	552
B2M	0.441045438245029	3.24827020213424e-33	3.30043939022912e-32	669	669
B3GALNT1	0.367944319610469	7.08931546387934e-23	3.60067782131594e-22	669	669
B3GALNT2	0.480748678533234	5.49069489128968e-40	9.33743024708079e-39	669	669
B3GALT1	0.22740412693536	2.69904576338486e-09	6.18655607471536e-09	669	668
B3GALT2	-0.278895438184113	2.0360524216337e-13	5.93040431713142e-13	669	669
B3GALT4	0.179892570106987	2.83428046588967e-06	5.32648803482189e-06	669	669
B3GALT5	0.0336898258762883	0.384297167028836	0.429802668795093	669	652
B3GALT6	0.179638157213143	2.92887519353676e-06	5.49809752202785e-06	669	669
B3GALTL	0.310103943362319	2.22908248091651e-16	7.66051953383643e-16	669	669
B3GAT1	-0.340973215802091	1.12452458700898e-19	4.70727957583161e-19	669	669
B3GAT2	-0.248087693722038	7.67747663836809e-11	1.93747459872917e-10	669	669
B3GAT3	0.117297560502486	0.00237579542470781	0.00354335031168151	669	669
B3GNT1	-0.396952288650025	1.12956132920266e-26	7.30456921276089e-26	669	669
B3GNT2	0.347619412146011	1.95336320324888e-20	8.5392787750893e-20	669	669
B3GNT3	0.0320553778074436	0.407797548656133	0.453664625296621	669	226
B3GNT4	-0.00238274664785942	0.950949340227388	0.959293929032472	669	656
B3GNT5	0.60453985880018	6.68837714568102e-68	2.24261285694685e-65	669	669
B3GNT6	0.0426181175688296	0.271002075768444	0.312579965618023	669	417
B3GNT7	0.558907281043334	3.14224705401808e-56	2.44076163060756e-54	669	669
B3GNT8	0.391859159814498	5.59109665991773e-26	3.46310599150939e-25	669	667
B3GNT9	0.272468748726001	7.48153224543065e-13	2.11633107021336e-12	669	669
B3GNTL1	-0.104614301871144	0.00676437563538649	0.00966586469441759	669	669
B4GALNT1	-0.133241508296958	0.0005497438823471	0.00086804390746872	669	669
B4GALNT2	0.0856665934450486	0.0267120474849579	0.0356243269010529	669	32
B4GALNT3	0.0218912165933818	0.571920095695086	0.61456513648081	669	669
B4GALNT4	-0.34014313066169	1.39519166933817e-19	5.79926983548456e-19	669	669
B4GALT1	0.321017748036348	1.680842132741e-17	6.1785459576984e-17	669	669
B4GALT2	0.25414622656345	2.53987343038114e-11	6.60340833192141e-11	669	669
B4GALT3	0.138778847013232	0.000317920731794917	0.000512371167367632	669	669
B4GALT4	0.202581653780889	1.25790520732622e-07	2.59368012308999e-07	669	669
B4GALT5	0.329203610388168	2.25339183178265e-18	8.67631327690017e-18	669	669
B4GALT6	-0.254342745690366	2.44915902708876e-11	6.37497493944516e-11	669	669
B4GALT7	0.0797524696078151	0.0391859886722205	0.051301081545372	669	669
B9D1	0.215891419422326	1.69810471104973e-08	3.70606103025586e-08	669	669
B9D2	0.436457794367211	1.73060620485927e-32	1.65555566473413e-31	669	669
BAALC	-0.233193000441036	1.03043671286669e-09	2.42374906926834e-09	669	669
BAAT	0.0200941942705808	0.603888037820061	0.645469107685899	669	665
BACE1	-0.0149628694550715	0.699264863628447	0.734266429692421	669	669
BACE2	0.533140126030466	2.12087135266058e-50	9.2154837738284e-49	669	669
BACH1	0.134319188571108	0.000494957056782365	0.000784182238805136	669	669
BACH2	-0.133946386183724	0.000513307311073044	0.000812390498684132	669	669
BAD	0.0852477548036768	0.0274662039385021	0.0365816015117368	669	669
BAG1	-0.321260217623949	1.58510619347838e-17	5.8383680703768e-17	669	669
BAG2	-0.136821224437201	0.000386740222882189	0.000618575274601994	669	669
BAG3	-0.0261589539234024	0.499388296489629	0.544565762305727	669	669
BAG4	0.015182593997018	0.695068162453152	0.730355233063435	669	669
BAG5	0.00407837779953708	0.916145260549153	0.928982376599187	669	669
BAGE2	-0.332065519786635	1.1000892589989e-18	4.31162979009155e-18	669	541
BAGE	0.0409685851397988	0.290002332815647	0.332588469478121	669	57
BAHCC1	-0.326292062352513	4.63749678414296e-18	1.75601656885729e-17	669	669
BAHD1	-0.321065534800071	1.66153433826844e-17	6.10868929409439e-17	669	669
BAI1	-0.390710124987729	7.98970259578515e-26	4.89603523673487e-25	669	669
BAI2	0.00227520555743351	0.953160556563861	0.961042654084686	669	669
BAI3	-0.473586291142322	1.06652184410618e-38	1.64290095403738e-37	669	669
BAIAP2L1	0.0418763965694158	0.279437694899616	0.321535549416065	669	669
BAIAP2L2	-0.271608707877588	8.88183306611611e-13	2.5018862730905e-12	669	669
BAIAP2	0.00174724480871192	0.964021170484809	0.969841644494768	669	669
BAIAP3	0.00307743105231845	0.936675340783356	0.946841247406269	669	669
BAK1	0.415256233022773	2.85011545817428e-29	2.19856682467601e-28	669	669
BAMBI	-0.0545753934787442	0.158538027208578	0.190374575196736	669	669
BANF1	0.000541191812416297	0.988852504151678	0.991090626505258	669	669
BANF2	0.231401206906504	1.39204822352554e-09	3.25075173080521e-09	669	116
BANK1	0.453470382242687	3.07132470400075e-35	3.65831322647053e-34	669	661
BANP	0.0992767049981486	0.0101891464612212	0.0142648050457097	669	669
BAP1	-0.259989386855223	8.50033088716136e-12	2.27044153993511e-11	669	669
BARD1	0.287021219616931	3.73876736034017e-14	1.13380346330002e-13	669	669
BARHL1	-0.12271225920352	0.00147251008409648	0.00224101353142092	669	561
BARHL2	0.224681399360042	4.20776994670992e-09	9.52643661804077e-09	669	233
BARX1	0.235245689472701	7.27858164785128e-10	1.72792997086859e-09	669	488
BARX2	0.0157440629883367	0.684386722114216	0.720938950439512	669	624
BASE	-0.0346068336578555	0.371482031060055	0.416907034523385	669	5
BASP1	-0.352283468884998	5.57618580217963e-21	2.52207072770346e-20	669	669
BAT1	-0.109188577653638	0.00469361023787146	0.0068177653982309	669	669
BAT2L1	-0.271010945796935	1.00031251149917e-12	2.81065462379053e-12	669	669
BAT2L2	-0.16114065901543	2.82031403232126e-05	4.95062190927835e-05	669	669
BAT2	-0.379223397323039	2.62492416949898e-24	1.45112856734782e-23	669	669
BAT3	-0.377093631590736	4.94020277302991e-24	2.68265638265064e-23	669	669
BAT4	-0.325759807498514	5.2871204267861e-18	1.99598965558421e-17	669	669
BAT5	0.0784422368580346	0.0425354541257395	0.0554299952132159	669	669
BATF2	0.221835586325378	6.65266462521215e-09	1.48725755006132e-08	669	669
BATF3	0.486498409861892	4.8205378616459e-41	9.01297218406991e-40	669	669
BATF	0.379685258192884	2.28713875554155e-24	1.26791560991967e-23	669	665
BAX	0.329635051013823	2.02349106094683e-18	7.81955304727782e-18	669	669
BAZ1A	-0.0124815037308714	0.747268344421334	0.77825462302989	669	669
BAZ1B	0.138649685794275	0.000322083142142528	0.000518830062745086	669	669
BAZ2A	-0.338587091447535	2.08666835549446e-19	8.56027609621483e-19	669	669
BAZ2B	-0.29205684056542	1.2718237097873e-14	3.96015313318387e-14	669	669
BBC3	0.0372149610417644	0.336502329769554	0.381265705694069	669	669
BBOX1	0.00629352560235053	0.870928309180723	0.888923344546827	669	669
BBS10	-0.214263030750894	2.18494307417092e-08	4.73926520389978e-08	669	669
BBS12	0.473113663755194	1.29394668678032e-38	1.97508493510217e-37	669	669
BBS1	-0.237170110661227	5.23867404809204e-10	1.25540970219792e-09	669	669
BBS2	-0.287425537618283	3.43141399307543e-14	1.04279738236694e-13	669	669
BBS4	0.42070952669687	4.45886190426912e-30	3.64203750670264e-29	669	669
BBS5	0.123619612610709	0.00135653790352738	0.00207031023692641	669	669
BBS7	0.202296746959994	1.31111895625685e-07	2.70063388573515e-07	669	669
BBS9	0.373725101452613	1.33037820205533e-23	7.01928892445559e-23	669	669
BBX	-0.16237288523642	2.44343925956933e-05	4.30485252859408e-05	669	669
BCAM	0.201244209033804	1.5271931529417e-07	3.13063703391901e-07	669	669
BCAN	-0.461037834252353	1.63263486886315e-36	2.146754790313e-35	669	669
BCAP29	0.363330244859537	2.63083098404496e-22	1.29164247845935e-21	669	669
BCAP31	0.341510900657481	9.77567792807542e-20	4.10064821845332e-19	669	669
BCAR1	-0.429400595097551	2.15955626830929e-31	1.94041773139108e-30	669	669
BCAR3	0.14290416276385	0.000208607643745829	0.000341839910147315	669	669
BCAR4	0.0271037585626552	0.484016471346911	0.529496648752428	669	260
BCAS1	-0.0624224045871839	0.106720245837325	0.131556244225202	669	669
BCAS2	0.545188643413945	4.61017519567038e-53	2.58230352514601e-51	669	669
BCAS3	-0.136504807134589	0.000399089163787682	0.000637262941271575	669	669
BCAS4	0.505154744729014	1.29800954399939e-44	3.26825481929657e-43	669	669
BCAT1	0.589016640593847	1.01179631128122e-63	2.18874389143609e-61	669	669
BCAT2	0.301164853972984	1.71172524030249e-15	5.58943164817488e-15	669	669
BCCIP	-0.49288940184834	3.05440936569621e-42	6.27667084975243e-41	669	669
BCDIN3D	-0.00701462732943194	0.856291822887358	0.876418340091975	669	669
BCHE	-0.234613924418398	8.10332676520707e-10	1.91973546023938e-09	669	669
BCKDHA	-0.0577440313540309	0.13569825403737	0.164724399609232	669	669
BCKDHB	0.05024991015259	0.194251171971837	0.230000887395057	669	669
BCKDK	0.243585862866782	1.71406658163386e-10	4.23527284319701e-10	669	669
BCL10	0.553633817554251	5.39334870920056e-55	3.76460819314737e-53	669	669
BCL11A	0.222753926700356	5.74233110744594e-09	1.28861368900834e-08	669	668
BCL11B	-0.201632986726476	1.44365536796148e-07	2.96392067482896e-07	669	669
BCL2A1	0.400044408702535	4.21967273451402e-27	2.7980018481527e-26	669	668
BCL2L10	0.0596798195581343	0.123047198257003	0.150283118900825	669	451
BCL2L11	-0.0918235808755778	0.0175204857893537	0.0238740946295189	669	669
BCL2L12	0.551247613201609	1.92002502117125e-54	1.25412543428322e-52	669	669
BCL2L13	-0.24211767918315	2.21968123470138e-10	5.44712699191539e-10	669	669
BCL2L14	0.209715469885821	4.37134534126533e-08	9.29528861384377e-08	669	610
BCL2L15	0.204245220969282	9.86421480573605e-08	2.04923867680502e-07	669	669
BCL2L1	0.239262286792113	3.65199592116113e-10	8.83381675386793e-10	669	669
BCL2L2	-0.300425694685199	2.01966920271472e-15	6.56727089384432e-15	669	669
BCL2	-0.161674634974029	2.65068472680348e-05	4.66222025999584e-05	669	669
BCL3	0.393074684264385	3.82671245431824e-26	2.39383710062109e-25	669	669
BCL6B	0.188348426697984	9.27124634599909e-07	1.80525487794047e-06	669	669
BCL6	-0.219510630040402	9.62833647205954e-09	2.13376154598914e-08	669	669
BCL7A	-0.521136139690985	7.49580086329775e-48	2.54730611094297e-46	669	669
BCL7B	0.41085749781541	1.24165882166766e-28	9.17359242538011e-28	669	669
BCL7C	0.211752131989004	3.21039948537476e-08	6.88926046365541e-08	669	669
BCL8	-0.2121434742035	3.02445241420917e-08	6.50271814353532e-08	669	576
BCL9L	-0.364170389432668	2.07532838089152e-22	1.02608641845111e-21	669	669
BCL9	-0.130666193585426	0.00070429733981883	0.00110265010758562	669	669
BCLAF1	-0.215938937843299	1.68560912314738e-08	3.67998744866836e-08	669	669
BCMO1	0.202681829049183	1.23969507935426e-07	2.55718092960618e-07	669	667
BCO2	0.172096520029601	7.5912938356732e-06	1.38497913653826e-05	669	669
BCORL1	0.104388572556685	0.00688510111267263	0.00982790295052845	669	669
BCORL2	0.0127336268023411	0.742342311214064	0.773604901165736	669	341
BCOR	-0.161860202554839	2.59403605554115e-05	4.56537637699036e-05	669	669
BCR	-0.570314644554001	5.61733943788505e-59	6.2611439651267e-57	669	669
BCS1L	-0.0485464789101244	0.209824685528463	0.247088095496465	669	669
BCYRN1	-0.101606044323989	0.00854003573696825	0.01207465639436	669	40
BDH1	0.301239177597507	1.68344291075467e-15	5.50065039443924e-15	669	669
BDH2	0.173303675833473	6.53555391510928e-06	1.19889006714843e-05	669	669
BDKRB1	0.329124135321569	2.29846373616665e-18	8.84646899640342e-18	669	533
BDKRB2	0.461991976169439	1.12181818912499e-36	1.49362927391242e-35	669	666
BDNFOS	-0.339890263544932	1.48974072479842e-19	6.17568594714498e-19	669	669
BDNF	0.0688317733781594	0.0752205340395318	0.0947937048238099	669	669
BDP1	-0.308022314658227	3.60587474421308e-16	1.22414762241105e-15	669	669
BEAN	0.0198342052292034	0.608578640053536	0.649792223787126	669	669
BECN1	-0.0872967358120014	0.0239442469381866	0.0321118832012824	669	669
BEGAIN	0.0340560985828165	0.379146486879946	0.424655885928669	669	669
BEND2	0.0285046640267384	0.461703357515255	0.507349144990818	669	248
BEND3	0.0173435588507583	0.65430726711235	0.692407216862146	669	669
BEND4	-0.405007436141332	8.50006250894317e-28	5.92735728093306e-27	669	644
BEND5	0.108843462852478	0.00482707885802913	0.00700102173353256	669	669
BEND6	-0.0667938277950376	0.0842894846113849	0.105541535533195	669	669
BEND7	-0.439546055725581	5.62771612463685e-33	5.60764700324142e-32	669	669
BEST1	-0.0936040221770668	0.0154411758072691	0.0212015816878679	669	669
BEST2	0.183360181519224	1.80348469908562e-06	3.44007823800175e-06	669	472
BEST3	-0.415538246473964	2.59155938878042e-29	2.00218862455778e-28	669	669
BEST4	0.437313376913805	1.26923094536503e-32	1.22702489951243e-31	669	667
BET1L	0.0803915998673995	0.0376349548051107	0.0493572373382802	669	669
BET1	0.378209300528989	3.54924067024271e-24	1.94613310994665e-23	669	669
BET3L	0.0352800031040054	0.362244971796476	0.407700382802882	669	384
BEX1	-0.428288747762389	3.19681824865972e-31	2.83569618723704e-30	669	669
BEX2	-0.187017719021123	1.10913811892853e-06	2.15050507677373e-06	669	669
BEX4	-0.398290331091462	7.38611483294671e-27	4.83703965524811e-26	669	669
BEX5	-0.0194694924902296	0.615185748914592	0.656359084464561	669	669
BEYLA	-0.0227247038192439	0.557370388399248	0.600530417302665	669	5
BFAR	0.29436699599903	7.69917206279062e-15	2.4270125910251e-14	669	669
BFSP1	0.197324478527965	2.67621771802456e-07	5.39210295956115e-07	669	669
BFSP2	-0.113536098013441	0.00327538129621471	0.00482634739011554	669	339
BGLAP	-0.138228033090653	0.000336028489474914	0.000540342190972449	669	669
BGN	0.407077591973753	4.32199429397798e-28	3.07896179908814e-27	669	669
BHLHA15	0.000601716491095774	0.987605908832953	0.990017224271331	669	551
BHLHB9	0.141516390442477	0.000240681663319534	0.000392162768499425	669	669
BHLHE22	-0.0069268882667311	0.858070168553333	0.877881186480673	669	652
BHLHE23	0.0518100080692461	0.18074632465687	0.214959479749758	669	48
BHLHE40	0.341194104500643	1.0616875968292e-19	4.44794482986461e-19	669	669
BHLHE41	0.28463887109532	6.18056219079605e-14	1.85195934099546e-13	669	669
BHMT2	0.0591388097071996	0.126486603249042	0.154249711108943	669	667
BHMT	-0.0358780564705799	0.354160182259276	0.399517469254912	669	598
BICC1	0.139992852782504	0.000281179897534289	0.00045534711250059	669	665
BICD1	0.385387436822513	4.09977175866804e-25	2.39974420252789e-24	669	669
BICD2	-0.218936827605337	1.0541538529147e-08	2.33177209597999e-08	669	669
BID	-0.485396895080934	7.71009903053097e-41	1.41010702087475e-39	669	669
BIK	0.21247628786203	2.87455633941432e-08	6.19168355849436e-08	669	627
BIN1	-0.0650128110148124	0.0929200090311541	0.115621272989161	669	669
BIN2	0.382472335861678	9.91393666364508e-25	5.62619401408214e-24	669	669
BIN3	0.314322936346133	8.31085460090909e-17	2.92354909706398e-16	669	669
BIRC2	0.266595030772151	2.38577037175244e-12	6.55606178649304e-12	669	669
BIRC3	0.42511746027316	9.70827624894367e-31	8.30404343436432e-30	669	669
BIRC5	0.438324040615586	8.78981478864215e-33	8.60085087149332e-32	669	666
BIRC6	-0.310327245926534	2.1165066162206e-16	7.28608489136311e-16	669	669
BIRC7	-0.12878949801281	0.000841321235231721	0.00130821615476826	669	657
BIRC8	-0.0445597724276247	0.249750155117913	0.289912504798463	669	18
BIVM	-0.34988574751427	1.06504214732533e-20	4.73618875329154e-20	669	669
BLCAP	-0.304478763611994	8.10552696582361e-16	2.70023168568371e-15	669	669
BLID	0.0537885417660678	0.164636136115517	0.197210466589578	669	160
BLK	-0.385016321912475	4.58981516729568e-25	2.67801338560483e-24	669	533
BLMH	-0.0614952827584038	0.11203616380103	0.137737933472813	669	669
BLM	0.294803201564907	6.99940754889505e-15	2.21231863422892e-14	669	669
BLNK	0.365410341879498	1.46050672427768e-22	7.29093654566212e-22	669	668
BLOC1S1	0.330581946167721	1.5968651408156e-18	6.20547284197959e-18	669	669
BLOC1S2	-0.243756657456052	1.66310807538976e-10	4.11694453804492e-10	669	669
BLOC1S3	0.162161636815747	2.5044581618434e-05	4.41119675187932e-05	669	669
BLVRA	-0.0557280416241937	0.1499151556468	0.180749916175376	669	669
BLVRB	0.26774056360359	1.90707892990969e-12	5.26724518285602e-12	669	669
BLZF1	0.237316858146996	5.1083310469337e-10	1.22534164781462e-09	669	669
BMF	0.135349029961833	0.000447388437409913	0.000711113264107816	669	669
BMI1	0.0760679932470113	0.0492210342232486	0.0636148507325784	669	669
BMP10	-0.00679306073827181	0.860784043271695	0.880405768746327	669	19
BMP15	-0.187582362480413	1.02806609989585e-06	1.99658594436767e-06	669	213
BMP1	0.356074954823683	1.98153558148401e-21	9.22363091816178e-21	669	669
BMP2K	0.158388425265301	3.8707180821715e-05	6.71013411263475e-05	669	669
BMP2	-0.608116229624987	6.75219786891379e-69	2.56303239107184e-66	669	669
BMP3	-0.00951745826895289	0.805903172422173	0.83178534900417	669	510
BMP4	-0.413178988468245	5.72625517563011e-29	4.3146367649186e-28	669	669
BMP5	0.211635223122737	3.26806331391298e-08	7.00702310021329e-08	669	324
BMP6	-0.241970984300852	2.27754627435983e-10	5.58299938437566e-10	669	669
BMP7	-0.312092574461177	1.40286989930868e-16	4.87526975890343e-16	669	669
BMP8A	0.247255059076125	8.91773859581501e-11	2.24286867196658e-10	669	669
BMP8B	0.213138854162702	2.59725839951525e-08	5.60339351007484e-08	669	669
BMPER	-0.0642109699256567	0.0970300121913106	0.120363163476679	669	669
BMPR1A	-0.325379590892194	5.8052677986931e-18	2.18503980494121e-17	669	669
BMPR1B	-0.0940370182414257	0.0149695129281388	0.0205806506586684	669	669
BMPR2	-0.417536278179373	1.31770955262388e-29	1.04081981859785e-28	669	669
BMS1P4	-0.0952097664436139	0.0137550580442681	0.0189901357215609	669	661
BMS1P5	-0.397524833264337	9.42038372668103e-27	6.12379642974382e-26	669	669
BMS1	-0.408403896403632	2.79515696474209e-28	2.01407477853443e-27	669	669
BMX	-0.0168629362678152	0.663289722227645	0.700954070062288	669	612
BNC1	0.0998902909575012	0.00972934733755309	0.013654343197551	669	544
BNC2	0.276689484576564	3.19499698672442e-13	9.20214021172826e-13	669	669
BNIP1	0.231950103342617	1.26984370012344e-09	2.97296817864347e-09	669	669
BNIP2	0.183746062475214	1.71409225145972e-06	3.27608853456838e-06	669	669
BNIP3L	0.0553473327686963	0.152722820941444	0.183848594524891	669	669
BNIP3	-0.188111614582411	9.57265208650219e-07	1.86214092705716e-06	669	669
BNIPL	0.0979719710453601	0.0112315312836217	0.0156425023443338	669	669
BOC	-0.118110628934218	0.00221381892968542	0.00331036191670963	669	669
BOD1L	-0.2591876539015	9.89387220370465e-12	2.63356603591069e-11	669	669
BOD1	0.325150253936894	6.14165250751424e-18	2.30905933743546e-17	669	669
BOK	0.190302489064385	7.1091973282388e-07	1.39520858306027e-06	669	669
BOLA1	-0.115814937717788	0.00269929657222447	0.00400538524555252	669	669
BOLA2	0.132857885824585	0.000570570332137151	0.000900081074408783	669	669
BOLA3	0.484413142462374	1.17109503411326e-40	2.11680951449151e-39	669	669
BOLL	0.138507491218493	0.000326724398776235	0.000525675100334317	669	156
BOP1	-0.330640614586263	1.57356614997077e-18	6.11729542127768e-18	669	669
BPESC1	0.0511595235938043	0.186290114422463	0.221186527499475	669	52
BPGM	0.361700539344992	4.15943338358708e-22	2.01540175363692e-21	669	669
BPHL	0.0999919624076431	0.00965496683804504	0.0135597706761076	669	669
BPIL1	-0.154233629206989	6.18103386031448e-05	0.000105694890949262	669	549
BPIL2	0.116174492509361	0.00261735198990683	0.0038889133923889	669	269
BPIL3	-0.032468470937414	0.401778745738012	0.447711576756249	669	110
BPI	-0.246642016367834	9.95375816556129e-11	2.4962566289549e-10	669	569
BPNT1	0.185220818468428	1.41003385322614e-06	2.71221541822387e-06	669	669
BPTF	-0.359425036323138	7.85050011321015e-22	3.74838768374e-21	669	669
BRAF	0.0156510716387825	0.686151521862437	0.722495358360123	669	669
BRAP	-0.385123041643083	4.44324970183907e-25	2.59400166864766e-24	669	669
BRCA1	0.472789348154184	1.47721771174727e-38	2.24800801247591e-37	669	669
BRCA2	0.405366218342044	7.562433707771e-28	5.28267504628253e-27	669	668
BRCC3	0.197257868330576	2.70158986903806e-07	5.44267824807807e-07	669	669
BRD1	-0.392620892954482	4.40943293195383e-26	2.74810940907829e-25	669	669
BRD2	-0.291397428604527	1.46650758775755e-14	4.55226039970782e-14	669	669
BRD3	-0.376692310751753	5.56245953835894e-24	3.01064194223043e-23	669	669
BRD4	0.0188342336174806	0.626768492555736	0.667146684786394	669	669
BRD7P3	-0.0600299957823893	0.12086013850497	0.147809377899269	669	546
BRD7	-0.353535981807221	3.96800399955908e-21	1.81386740429742e-20	669	669
BRD8	-0.324207893285596	7.73724475378672e-18	2.89326933004984e-17	669	669
BRD9	-0.408085531551447	3.10397283414709e-28	2.23100126750165e-27	669	669
BRDT	-0.0700283802143433	0.0702768878634139	0.0889257456466545	669	190
BREA2	-0.245221853063184	1.28253495731538e-10	3.19529885712333e-10	669	666
BRE	0.130558751202861	0.000711546769459016	0.00111373982011799	669	669
BRF1	-0.330280922667975	1.72186241956446e-18	6.67702932860406e-18	669	669
BRF2	0.0942531861206785	0.0147388158932486	0.0202856604050335	669	669
BRI3BP	0.100505444803367	0.00928698882834255	0.0130754875252709	669	669
BRI3	0.336731265427737	3.36249068400731e-19	1.36137225962687e-18	669	669
BRIP1	0.412644630836517	6.84659618919942e-29	5.13571298039948e-28	669	667
BRIX1	0.216593988799111	1.52217499894898e-08	3.33222161358602e-08	669	669
BRMS1L	-0.38997246727517	1.00400827294801e-25	6.10046464366294e-25	669	669
BRMS1	0.00656100510082341	0.865493747875839	0.884531532627184	669	669
BRP44L	-0.100256187500293	0.00946402571727515	0.0133107710696408	669	669
BRP44	0.309498523288184	2.56477668018408e-16	8.78565933116693e-16	669	669
BRPF1	-0.150120326446749	9.71046507127007e-05	0.000163367733988804	669	669
BRPF3	-0.386459273680111	2.9565460084453e-25	1.74376407498981e-24	669	669
BRS3	-0.0137098414963078	0.723369595253433	0.756384335701155	669	353
BRSK1	-0.0791376469523729	0.0407288075445657	0.0531792201238257	669	669
BRSK2	-0.408040990076536	3.1497885983183e-28	2.2631231078917e-27	669	669
BRWD1	-0.345712354367935	3.24176563014433e-20	1.40162993654081e-19	669	669
BRWD3	-0.24787187480024	7.98176086258355e-11	2.01249611522065e-10	669	669
BSCL2	0.144952919764802	0.00016850102968656	0.000278545909222203	669	669
BSDC1	0.124445078888198	0.00125839596216889	0.00192593457336735	669	669
BSG	0.200187483998383	1.77850229465854e-07	3.63063512571694e-07	669	669
BSND	0.201942239909673	1.38037136982158e-07	2.8374692161102e-07	669	136
BSN	-0.382150404858273	1.09234611095752e-24	6.18862829069089e-24	669	669
BSPH1	-0.0211627160748285	0.58478280142475	0.627013825031344	669	34
BSPRY	-0.180567081578978	2.59743384326006e-06	4.89739213296212e-06	669	663
BST1	0.474419272781859	7.58051155422047e-39	1.17855279325972e-37	669	669
BST2	0.445770364796137	5.64515687585395e-34	6.10587451765752e-33	669	669
BSX	0.0749269899650266	0.0527345226181267	0.0678940948439442	669	17
BTAF1	-0.366056213186122	1.21551697107128e-22	6.09060284533301e-22	669	669
BTBD10	0.15700713385451	4.52836985045002e-05	7.81117591111665e-05	669	669
BTBD11	-0.109803694395256	0.00446396206891043	0.00650108505156652	669	669
BTBD12	-0.205641269574269	8.03106466642324e-08	1.67951100789088e-07	669	669
BTBD16	0.229640153528158	1.86638882127626e-09	4.32281951490166e-09	669	607
BTBD17	-0.455494230521663	1.41127915553053e-35	1.7270142366766e-34	669	668
BTBD18	-0.2761881279135	3.53751957256518e-13	1.016102495158e-12	669	662
BTBD19	0.406291679366623	5.59038369101375e-28	3.94069162914557e-27	669	668
BTBD1	0.0784955176393255	0.0423946806590615	0.0552644453767252	669	669
BTBD2	-0.153435788084568	6.7531416320401e-05	0.000115125585419357	669	669
BTBD3	0.291739605847793	1.3620901605983e-14	4.23663108393886e-14	669	669
BTBD6	0.186334271853959	1.2154948137207e-06	2.34857132754831e-06	669	669
BTBD7	-0.161011300633388	2.86293030403738e-05	5.02148490467516e-05	669	669
BTBD8	-0.205744091607427	7.90991967176704e-08	1.65538087960688e-07	669	635
BTBD9	-0.351594841036482	6.71887328643397e-21	3.02394390998834e-20	669	669
BTC	-0.0973782698155172	0.0117363687410482	0.0163060957411884	669	551
BTD	-0.039275649083976	0.310412111178826	0.353877194576734	669	669
BTF3L1	-0.100796926199184	0.009083706546485	0.0128036157992143	669	106
BTF3L4	0.259481971243408	9.3581336357497e-12	2.4945929837553e-11	669	669
BTF3	-0.251413075852456	4.19857470585476e-11	1.07656036110612e-10	669	669
BTG1	0.119982297713217	0.00187861654515239	0.00283037576989259	669	669
BTG2	-0.0797688393049438	0.039145597237087	0.0512548731022269	669	669
BTG3	0.462582833026451	8.88681867484801e-37	1.19349144259407e-35	669	669
BTG4	0.111857687103018	0.00376883767133053	0.00552352854023658	669	262
BTK	0.444245428529281	9.95999569438306e-34	1.0523907215315e-32	669	669
BTLA	0.225772116326024	3.5244761079161e-09	8.02188147291052e-09	669	638
BTN1A1	0.251819539692933	3.89764274463319e-11	1.00105676926504e-10	669	514
BTN2A1	0.180247644116894	2.70713573698881e-06	5.09754368745235e-06	669	669
BTN2A2	0.490982140615914	7.00083397252159e-42	1.40281651254173e-40	669	669
BTN2A3	0.453887989358672	2.61713686771411e-35	3.13029485759052e-34	669	669
BTN3A1	0.228422984340824	2.28253013327093e-09	5.25640352806143e-09	669	669
BTN3A2	0.246954841119037	9.41122582737129e-11	2.36284838631044e-10	669	669
BTN3A3	0.0871119951981925	0.02424491061708	0.0325021064699417	669	669
BTNL2	0.154635624238808	5.91042692374186e-05	0.000101248270480108	669	384
BTNL3	0.0347944730581109	0.36889275280255	0.414255339150528	669	366
BTNL8	0.122533449541518	0.00149641296198683	0.00227549780568791	669	616
BTNL9	-0.309826959753595	2.37693047293163e-16	8.15886150050139e-16	669	669
BTRC	-0.416695436241908	1.75257820171921e-29	1.36766362537576e-28	669	669
BUB1B	0.41443465771778	3.75802580060371e-29	2.87030991103058e-28	669	668
BUB1	0.42162167242278	3.25852003516392e-30	2.68337724385705e-29	669	669
BUB3	-0.28490306517438	5.84684920026441e-14	1.75510164444821e-13	669	669
BUD13	0.0144460965785225	0.709171146382736	0.743504357857517	669	669
BUD31	0.377268212459215	4.69147494229948e-24	2.55020515777306e-23	669	669
BVES	0.436691392809677	1.5902704993288e-32	1.52711512675403e-31	669	669
BYSL	-0.0405109769483864	0.295428152012008	0.338174882627458	669	669
BZRAP1	-0.45590372374207	1.20505305723097e-35	1.48095646947909e-34	669	669
BZW1	0.454995290163253	1.71033025625743e-35	2.07279663225223e-34	669	669
BZW2	0.11135849407757	0.00392809475360295	0.00574688460860913	669	669
C10orf105	0.314324415159521	8.30795794182822e-17	2.92304123598636e-16	669	669
C10orf107	0.344736264054603	4.19565099881744e-20	1.79859592572361e-19	669	665
C10orf108	0.216856809940352	1.46101343319948e-08	3.20181571341036e-08	669	647
C10orf10	0.404176125126646	1.11377828119492e-27	7.69470860613989e-27	669	669
C10orf110	-0.0243972375138132	0.528727903757686	0.572741113924032	669	669
C10orf111	-0.20302559075113	1.17912012174909e-07	2.43622662106893e-07	669	669
C10orf113	-0.0939329650144855	0.0150816870638453	0.0207320382883799	669	60
C10orf114	0.447250092760348	3.24493156507053e-34	3.58492768951614e-33	669	669
C10orf116	-0.115726157050862	0.00271988703590196	0.00403500386315726	669	669
C10orf118	-0.195882572121706	3.28032092069404e-07	6.57633246462609e-07	669	669
C10orf119	-0.203189050073705	1.15132888771038e-07	2.38100684240928e-07	669	669
C10orf11	0.444943285355433	7.68369959131669e-34	8.22675190942572e-33	669	669
C10orf120	-0.181268605821077	2.37126050165259e-06	4.48397582218694e-06	669	228
C10orf122	0.120876843592166	0.00173543845470505	0.00262231867445968	669	92
C10orf125	0.391575342001992	6.10728246650947e-26	3.77353527829353e-25	669	669
C10orf128	0.170216320468469	9.56582631248685e-06	1.73374138517667e-05	669	665
C10orf129	0.00898713173445133	0.81652057363403	0.841147058240024	669	28
C10orf12	-0.214495156464185	2.10808024197627e-08	4.57945775921375e-08	669	669
C10orf131	-0.20915643009065	4.75529743384973e-08	1.0079767545484e-07	669	595
C10orf137	-0.412282734868836	7.7259676626348e-29	5.76952551733062e-28	669	669
C10orf140	0.504164735891699	2.03376518772842e-44	5.03263075605417e-43	669	669
C10orf18	-0.383191755413552	7.97928525532764e-25	4.55784386049635e-24	669	669
C10orf25	-0.128885447855656	0.000833756192178158	0.00129695407672158	669	669
C10orf26	-0.319619534744225	2.35473457628253e-17	8.56801414462867e-17	669	669
C10orf27	0.096790720190274	0.0122556433195469	0.0169946948099424	669	137
C10orf28	-0.340314869174689	1.33437677743409e-19	5.55222171839068e-19	669	669
C10orf2	-0.540300481488091	5.71520303302012e-52	2.910846952362e-50	669	669
C10orf32	-0.426401263183113	6.20103260888994e-31	5.40755847532066e-30	669	669
C10orf35	0.20422873607603	9.88810672133857e-08	2.05377793743433e-07	669	669
C10orf40	0.0226690514664263	0.558336251617434	0.601349574925828	669	16
C10orf41	0.294786225935655	7.0254327949353e-15	2.22019567968125e-14	669	669
C10orf46	-0.268598839504892	1.61136082185045e-12	4.4713595881362e-12	669	669
C10orf47	0.186213845951183	1.23522251533818e-06	2.3853145098458e-06	669	669
C10orf4	-0.569424350434721	9.28648591872922e-59	9.83292230068392e-57	669	669
C10orf50	0.110518341658155	0.00420994542304168	0.0061418188557471	669	487
C10orf53	-0.247797266419494	8.08966370615068e-11	2.03919125974614e-10	669	289
C10orf54	0.0497921340037831	0.198350676270325	0.234454694782984	669	669
C10orf55	0.416602429192807	1.80865610901803e-29	1.410877999272e-28	669	641
C10orf57	-0.407571705981306	3.67509162468815e-28	2.62928496818905e-27	669	669
C10orf58	-0.0865459603120933	0.0251865434504199	0.0336948318350544	669	669
C10orf62	-0.19204785182547	5.59509617629136e-07	1.10430829858363e-06	669	567
C10orf67	0.29972513326752	2.36148119677993e-15	7.65463261902733e-15	669	557
C10orf68	-0.202749314847951	1.22757107953165e-07	2.5332110963194e-07	669	652
C10orf71	0.0235979043867973	0.542322930294956	0.585859029784349	669	41
C10orf72	0.116840914173977	0.00247144484089336	0.00367809789237258	669	669
C10orf75	-0.454280775333953	2.25097185339466e-35	2.70197206125262e-34	669	669
C10orf76	-0.301111562988914	1.73229092980513e-15	5.65475075869215e-15	669	669
C10orf78	-0.195051581705287	3.68604827502735e-07	7.36477497239054e-07	669	669
C10orf79	0.24723286918603	8.9533325890806e-11	2.25125790560084e-10	669	669
C10orf81	0.365502415517039	1.42280952345036e-22	7.11157316590669e-22	669	585
C10orf82	-0.0689400839959066	0.0747617063879451	0.0942627230579518	669	586
C10orf84	-0.169491267853452	1.04509108825027e-05	1.88888172791474e-05	669	669
C10orf88	-0.314186622064693	8.58217485138772e-17	3.01688264302321e-16	669	669
C10orf90	0.194942477824654	3.74277879521499e-07	7.47515375778172e-07	669	669
C10orf91	0.136045500732565	0.000417669968318787	0.000665928389811171	669	122
C10orf93	0.26490780390877	3.31157410420117e-12	9.03107602390119e-12	669	668
C10orf95	-0.205479200533159	8.22566231707174e-08	1.71931298176467e-07	669	661
C10orf96	-0.0375361003647057	0.332346365899121	0.377024032319754	669	36
C10orf99	-0.0867743388544426	0.0248028873061296	0.0332147032433413	669	96
C11orf10	0.27369297780484	5.85422454563896e-13	1.66349278826504e-12	669	669
C11orf16	0.11883171411971	0.00207868410243694	0.00311593523379974	669	390
C11orf17	-0.0998512115621794	0.00975807222540628	0.0136917908376847	669	669
C11orf1	-0.344939337478546	3.97673670381563e-20	1.70729810088269e-19	669	669
C11orf20	-0.389879772262308	1.03320371720702e-25	6.26650358238493e-25	669	661
C11orf21	0.449707965943308	1.28574743856322e-34	1.46056843416233e-33	669	656
C11orf24	0.448793483545407	1.81604560759811e-34	2.03993330729529e-33	669	669
C11orf2	-0.586610557014533	4.29385964309525e-63	8.38678333007673e-61	669	669
C11orf30	-0.218857573925675	1.06740918962512e-08	2.35953610338185e-08	669	669
C11orf31	0.233521961378813	9.74813121618812e-10	2.29694195136182e-09	669	669
C11orf34	6.83391421024529e-05	0.998592301988174	0.998691585374731	669	296
C11orf35	0.33160099197663	1.23650982472604e-18	4.8327272022645e-18	669	654
C11orf36	-0.0738142261447037	0.0563600885863104	0.0723350725473297	669	67
C11orf41	-0.355505931427018	2.3164664590395e-21	1.0730525494579e-20	669	669
C11orf42	-0.283704201548646	7.51806183276452e-14	2.24604051012113e-13	669	551
C11orf45	0.436676807872333	1.59869251056089e-32	1.53447022554695e-31	669	669
C11orf46	-0.320635604318488	1.84340037800908e-17	6.75633609123461e-17	669	669
C11orf48	-0.175824718940172	4.76461265187842e-06	8.8174480112676e-06	669	669
C11orf49	-0.24723633219317	8.94776859308971e-11	2.25014010694723e-10	669	669
C11orf51	0.0181886991670386	0.638633392678935	0.67774577168934	669	669
C11orf52	-0.0899707387926473	0.0199404643444579	0.0269852187328	669	666
C11orf53	-0.0805166760839131	0.0373375990879728	0.0489896183689974	669	180
C11orf54	-0.0308898421171873	0.425066046455426	0.470922337275746	669	669
C11orf57	-0.148845994415957	0.000111429643308765	0.000186625171835309	669	669
C11orf58	0.0106238051914775	0.783870252878884	0.812044374223346	669	669
C11orf59	-0.0866390479540508	0.0250295498557026	0.0334959411958375	669	669
C11orf61	0.100248618662411	0.00946944820964616	0.0133174665558659	669	669
C11orf63	0.562250681184302	5.04608330685033e-57	4.16053704783668e-55	669	669
C11orf64	-0.0467041990039525	0.227661355686862	0.266315336301214	669	4
C11orf65	-0.285588788357124	5.0609795724503e-14	1.52420339878077e-13	669	666
C11orf66	-0.0771865802406844	0.0459689746277018	0.059599396246704	669	669
C11orf67	-0.162980905728537	2.27559163183503e-05	4.01864048887439e-05	669	669
C11orf68	-0.387288375406082	2.29404454313237e-25	1.36341471547229e-24	669	669
C11orf70	0.162917526304656	2.29256291918364e-05	4.04719031310429e-05	669	668
C11orf71	-0.313587992628764	9.88055640954614e-17	3.45879648246475e-16	669	669
C11orf73	-0.147531322520414	0.000128277548180621	0.000213863239769432	669	669
C11orf74	-0.302473262058583	1.27570646057616e-15	4.19357231599203e-15	669	669
C11orf75	0.251462873943618	4.16052099758253e-11	1.06721103441751e-10	669	669
C11orf80	0.172556582428939	7.17105829336525e-06	1.3108063851165e-05	669	669
C11orf82	0.444125513176917	1.04134965010796e-33	1.09800169082138e-32	669	669
C11orf83	0.0468431732949847	0.22627935835555	0.264775672157097	669	669
C11orf84	0.0998981040617484	0.00972361342766813	0.0136472481469114	669	669
C11orf85	0.0878241401359337	0.0231035890264249	0.0310548542816608	669	129
C11orf86	0.119462320580361	0.00196673904830422	0.0029551763517652	669	465
C11orf87	0.0186541870955071	0.63006823785201	0.66982206769746	669	668
C11orf88	0.389251986468322	1.25427122942476e-25	7.5639773961533e-25	669	542
C11orf90	-0.0538910443101441	0.163831901040758	0.196305550037997	669	526
C11orf92	-0.0243572506039702	0.529403863898972	0.573411593298132	669	668
C11orf93	0.0984024978856712	0.0108775758001163	0.0151736978190777	669	666
C11orf94	-0.0400353521955464	0.301139039647548	0.344242013729722	669	121
C11orf95	-0.341680042392691	9.3538256704058e-20	3.92860678157044e-19	669	669
C11orf9	0.114846646747445	0.00293174015962307	0.00434160828349627	669	669
C12orf10	-0.0713182867219883	0.065248996416339	0.0829811814845381	669	669
C12orf11	0.12120898938865	0.00168487628008564	0.00254974732983022	669	669
C12orf12	0.0746271749880112	0.0536916847261439	0.0690557034471656	669	22
C12orf23	-0.0320482602179857	0.407901720177742	0.453755421981521	669	669
C12orf24	-0.23524342891575	7.28138171048081e-10	1.72825433283923e-09	669	669
C12orf26	0.317364969282473	4.0403301403423e-17	1.4465805617264e-16	669	669
C12orf27	0.0469422772154454	0.225297497616757	0.26378019304277	669	125
C12orf29	-0.033441494034164	0.38781348913227	0.433494375728581	669	669
C12orf32	0.195081180660606	3.67080112390661e-07	7.33503943293138e-07	669	669
C12orf34	-0.509096434694851	2.14004756201407e-45	5.72519638997328e-44	669	669
C12orf35	0.0894913950952925	0.0206120626284708	0.0278584800779023	669	669
C12orf36	0.00729442414816853	0.850625643942263	0.871208280731442	669	114
C12orf39	-0.176280358519062	4.497933070517e-06	8.33696494496601e-06	669	635
C12orf40	0.0611044462089769	0.114338650307866	0.140388463038978	669	307
C12orf41	0.247177602218873	9.04258784457724e-11	2.27256442544916e-10	669	669
C12orf42	-0.00828341077186955	0.830661139773402	0.853572418529028	669	539
C12orf43	-0.248079104211601	7.68936779908377e-11	1.94023205044484e-10	669	669
C12orf44	0.104372927527519	0.00689353958641486	0.00983855202890849	669	669
C12orf45	0.179461987906565	2.99614069669362e-06	5.61912543451872e-06	669	669
C12orf47	-0.166034679674204	1.58553749102843e-05	2.83284575883748e-05	669	669
C12orf48	0.50467055705739	1.61710590826443e-44	4.0413585916104e-43	669	669
C12orf49	0.1665261288345	1.49506518478717e-05	2.67476401845693e-05	669	669
C12orf4	0.222704343199396	5.78823076575209e-09	1.29862413901417e-08	669	669
C12orf50	0.129111038398504	0.000816217134985795	0.00127045696879259	669	390
C12orf51	-0.42619508171332	6.66478605552713e-31	5.78189589758925e-30	669	669
C12orf52	0.232593639826094	1.13982427010692e-09	2.67416730798962e-09	669	669
C12orf53	-0.429902092134019	1.80850312831717e-31	1.63447735559231e-30	669	669
C12orf54	-0.167794719737457	1.2836769994831e-05	2.30642260208994e-05	669	511
C12orf56	0.185951389333251	1.27928742010037e-06	2.46756513111977e-06	669	315
C12orf57	0.046025609694824	0.23449562166802	0.273609959211067	669	669
C12orf59	0.401756467946423	2.43534373133272e-27	1.64520635281906e-26	669	667
C12orf5	0.535090345663336	7.99409662233652e-51	3.64683074485637e-49	669	669
C12orf60	0.245966042945386	1.12323402151558e-10	2.8078059200858e-10	669	669
C12orf61	0.230766638779387	1.54760886303638e-09	3.60231344516555e-09	669	669
C12orf62	0.144331257535751	0.000179832990820288	0.000296547549944472	669	669
C12orf63	0.231458065762186	1.37887656243234e-09	3.22186279709799e-09	669	640
C12orf65	-0.21171931723489	3.22648477239444e-08	6.92230144513506e-08	669	669
C12orf66	0.194420179496454	4.02620687262448e-07	8.02131410808669e-07	669	669
C12orf68	-0.0774177773985344	0.0453198348989257	0.0588184271012572	669	669
C12orf69	0.115255378552364	0.00283148464694734	0.00419746578198266	669	608
C12orf70	0.358642888249224	9.75451896190124e-22	4.62615305222841e-21	669	482
C12orf71	-0.0703078694626178	0.0691613760480419	0.0875858342776348	669	537
C12orf72	0.191731524191452	5.84426240920173e-07	1.15292087809689e-06	669	669
C12orf73	0.0997388948833302	0.00984104966799061	0.0138014804615291	669	669
C12orf74	0.127884986321466	0.000915823690206085	0.00141880032339181	669	73
C12orf75	0.385748049756358	3.6732595185335e-25	2.15385120938085e-24	669	669
C12orf76	-0.137812832574307	0.000350309567448468	0.000562317711475966	669	669
C12orf77	-0.00122988693494939	0.974670152019013	0.978903405637187	669	42
C13orf15	-0.255689463253428	1.90728262395184e-11	4.99358561018521e-11	669	669
C13orf16	-0.0558677367758106	0.148894837097396	0.179648934432375	669	654
C13orf18	0.558121386004682	4.81545214582998e-56	3.65574589697387e-54	669	669
C13orf1	-0.20340027107632	1.11635259557482e-07	2.31104975486461e-07	669	669
C13orf23	-0.0941257649607088	0.0148744200504957	0.0204583019468019	669	669
C13orf26	0.430761259984852	1.33359562509558e-31	1.21509405732214e-30	669	595
C13orf27	0.0374043431555568	0.334047458235675	0.378718893479025	669	669
C13orf29	0.440342948419107	4.203651854897e-33	4.23905102841192e-32	669	669
C13orf30	0.197954777901622	2.44722972415459e-07	4.94658571190013e-07	669	352
C13orf31	0.35585655266369	2.10402234040383e-21	9.76891794235964e-21	669	669
C13orf33	0.306669117544085	4.91936513875181e-16	1.65747425659704e-15	669	659
C13orf34	0.38825460807207	1.70528733766156e-25	1.01982671400343e-24	669	669
C13orf35	-0.0271579030166158	0.483143374063695	0.5285989993155	669	326
C13orf36	-0.00546312162596579	0.887837842721897	0.904151947348981	669	650
C13orf37	0.147411313129717	0.000129929363395578	0.000216527413253168	669	669
C13orf38	0.271790291698934	8.56628668546018e-13	2.41536868308462e-12	669	667
C13orf39	0.070570064901962	0.0681281212114922	0.086342543941842	669	389
C14orf101	-0.112168163204532	0.00367276351890958	0.00538821968011543	669	669
C14orf102	-0.290615350013327	1.73556055345719e-14	5.37086713035713e-14	669	669
C14orf104	-0.0297783625729618	0.44192386001205	0.488028938670345	669	669
C14orf105	-0.0418220071917478	0.280063201227928	0.322143643578894	669	383
C14orf106	0.525096193717664	1.11019594962948e-48	4.15147251201596e-47	669	669
C14orf109	0.187705682320159	1.0111328791697e-06	1.9640794885716e-06	669	669
C14orf115	-0.0394022072558044	0.308854401968695	0.352281032929255	669	284
C14orf118	-0.123469484053413	0.00137512680779773	0.00209724820857212	669	669
C14orf119	0.429120426838191	2.38424393167025e-31	2.13467821171972e-30	669	669
C14orf126	-0.00909494915056132	0.814359224380363	0.839307319471524	669	669
C14orf128	-0.299961734973933	2.24012251583284e-15	7.27000883586466e-15	669	669
C14orf129	0.384553374659295	5.28295091250858e-25	3.06289355786304e-24	669	669
C14orf132	-0.39776094720471	8.73997192253692e-27	5.69584564747644e-26	669	669
C14orf135	-0.136132355557552	0.00041409567773208	0.000660543676230098	669	669
C14orf138	0.153389017555396	6.78818496215602e-05	0.000115703384790862	669	669
C14orf139	0.0347737608948963	0.369178013383682	0.414483133726934	669	669
C14orf142	0.456058740954657	1.13503742785243e-35	1.397471418209e-34	669	669
C14orf143	0.268215172590803	1.73754573137211e-12	4.81482013643587e-12	669	669
C14orf145	0.184416717608458	1.56874553070638e-06	3.00428582453603e-06	669	669
C14orf147	0.252607947981687	3.37278113546709e-11	8.70587771148665e-11	669	669
C14orf148	0.123980175050607	0.00131283389071093	0.00200650248524823	669	669
C14orf149	0.00903250274453824	0.815610878271676	0.840425099829419	669	669
C14orf153	0.188704875090946	8.83469712309242e-07	1.72308712285384e-06	669	669
C14orf156	-0.0369521905028117	0.339927628509284	0.384713323039479	669	669
C14orf159	-0.338882193669515	1.93363748645551e-19	7.95682531243853e-19	669	669
C14orf162	-0.00559770176670269	0.885093715336938	0.90172255862402	669	640
C14orf165	-0.0178079840415824	0.645674702579403	0.684424030059141	669	24
C14orf166B	0.0716845252751526	0.0638766563924492	0.0813284332196249	669	482
C14orf166	0.161044732194639	2.85185834072049e-05	5.00293739960017e-05	669	669
C14orf167	-0.114115092552365	0.00311928315010102	0.00460645514304722	669	669
C14orf169	0.468243556742309	9.31824458858868e-38	1.33807597882389e-36	669	669
C14orf174	0.358789040911405	9.36705751334047e-22	4.45079034136475e-21	669	669
C14orf176	-0.153974032483524	6.36195831475129e-05	0.000108668600251457	669	669
C14orf177	-0.00851386408883046	0.826024146883799	0.849384134490379	669	7
C14orf178	-0.386295446810734	3.10827230700426e-25	1.83110460533855e-24	669	652
C14orf179	0.15104737938593	8.77937062408964e-05	0.000148273487420614	669	669
C14orf180	-0.0466768034396927	0.227934491122859	0.266603842581958	669	524
C14orf181	0.41150424137545	1.00143840429403e-28	7.44528374633677e-28	669	668
C14orf182	0.197589922697341	2.57737071111063e-07	5.19710774442453e-07	669	445
C14orf183	-0.128495101880544	0.000864930792968197	0.00134326676647632	669	115
C14orf184	0.106172399367883	0.00598156329509831	0.00860103569228703	669	285
C14orf19	0.105229851951389	0.00644475256986642	0.00923538230647288	669	663
C14orf1	-0.132244235966844	0.000605414489653464	0.000953254183521045	669	669
C14orf21	-0.32381566376557	8.5158893106098e-18	3.17734905695193e-17	669	669
C14orf23	0.0629711437690518	0.103669105753378	0.128006817010156	669	664
C14orf28	-0.321756752223135	1.40550071195433e-17	5.19204247577988e-17	669	669
C14orf2	0.143850493639236	0.00018908270651403	0.0003110610752841	669	669
C14orf33	-0.175379434655907	5.03978654669311e-06	9.31383664765497e-06	669	669
C14orf34	0.216441460498351	1.55880041206187e-08	3.41017254130717e-08	669	284
C14orf37	-0.217619713064574	1.2966643249569e-08	2.85251972547654e-08	669	669
C14orf39	0.127831493812544	0.000920415301256442	0.00142547459820455	669	382
C14orf43	-0.202537230176351	1.26606304140321e-07	2.60943102827064e-07	669	669
C14orf45	0.293278589901603	9.75869511658162e-15	3.05707611889426e-14	669	669
C14orf48	0.10510828321823	0.00650678111552353	0.00931763274838796	669	74
C14orf49	-0.26307062899376	4.72012366553531e-12	1.27925970501468e-11	669	669
C14orf4	0.0751111523609716	0.0521536681892531	0.0671677547296199	669	669
C14orf50	0.469346897201252	5.97435107034744e-38	8.67186109908008e-37	669	663
C14orf53	-0.0378792505430532	0.327942275326236	0.372321822517676	669	134
C14orf64	-0.0198512248570108	0.608271085035586	0.649532786026854	669	668
C14orf68	-0.0732181713816664	0.0583857943835384	0.0747870502615577	669	531
C14orf70	0.0598416187273089	0.122032863259948	0.149152924851982	669	176
C14orf72	0.294955403051136	6.77025848781707e-15	2.14224693705416e-14	669	295
C14orf73	0.106107840071779	0.00601230746801332	0.00864339014159583	669	324
C14orf79	0.19769352533911	2.5397535021178e-07	5.12433667190912e-07	669	669
C14orf80	-0.155401539527612	5.42553504587263e-05	9.31401263357501e-05	669	669
C14orf86	0.532637769061271	2.72407788146849e-50	1.17100424827741e-48	669	650
C14orf93	-0.254728054276633	2.28039045549079e-11	5.95185459049867e-11	669	669
C15orf17	-0.412021834815485	8.42841611253218e-29	6.28243332167182e-28	669	669
C15orf21	-0.252682496938349	3.32688356735245e-11	8.59181561078261e-11	669	667
C15orf23	0.349151503284454	1.2970092655705e-20	5.72722396943532e-20	669	669
C15orf24	0.100714525677839	0.0091407678347461	0.0128813370201332	669	669
C15orf26	0.328990368007356	2.37633956601412e-18	9.13920844753814e-18	669	582
C15orf27	0.0212833669079069	0.582643292262794	0.625086270997381	669	669
C15orf28	-0.274882133293461	4.60771233088676e-13	1.31635837365492e-12	669	628
C15orf29	-0.193453272537688	4.60635545309548e-07	9.13821704026969e-07	669	669
C15orf2	0.030300175594074	0.43396241518398	0.479977104294752	669	345
C15orf32	0.0215011004903318	0.578791460356267	0.621318318096546	669	106
C15orf33	0.105537004071425	0.00629039109176857	0.00902704101463729	669	669
C15orf34	0.0849239294675723	0.0280617754334352	0.0373377512017096	669	669
C15orf37	0.303974998215655	9.08661138656897e-16	3.01856750123835e-15	669	669
C15orf38	-0.204810117591819	9.0783657037206e-08	1.89105985946833e-07	669	669
C15orf39	-0.288832823130345	2.54291299004677e-14	7.79021220249138e-14	669	669
C15orf40	0.141008535473168	0.000253531806191739	0.00041223251248407	669	669
C15orf41	0.255602552812823	1.93839680048294e-11	5.07306710447714e-11	669	669
C15orf42	0.215737221134255	1.73927442968505e-08	3.79426620867532e-08	669	669
C15orf43	0.0588655527356051	0.128251957488486	0.156269934029033	669	14
C15orf44	0.199723086465012	1.90115498939294e-07	3.87237380546796e-07	669	669
C15orf48	0.47232896990366	1.7823870565522e-38	2.69609494764791e-37	669	635
C15orf50	-0.407696330880176	3.52768088610067e-28	2.52831792185869e-27	669	356
C15orf51	0.34766255189811	1.93102940088523e-20	8.44531510587152e-20	669	646
C15orf52	-0.106422366019833	0.00586385381902759	0.00844143192352037	669	669
C15orf53	0.114602507465308	0.0029931549826334	0.00442636665250064	669	55
C15orf54	0.316750460980517	4.67714980932102e-17	1.66746234031402e-16	669	293
C15orf55	0.00397208909870608	0.918322907421539	0.930627657238894	669	282
C15orf56	0.315102341319286	6.91409971971417e-17	2.44374311597346e-16	669	643
C15orf57	-0.146925415629664	0.000136823880317738	0.000227583532387949	669	669
C15orf58	0.190458763970743	6.9589943779316e-07	1.36626377374088e-06	669	669
C15orf59	-0.413882618741682	4.52344895027115e-29	3.43147609281882e-28	669	669
C15orf5	0.0299795580447594	0.438844328919964	0.484905267710871	669	304
C15orf60	0.0388317158593348	0.315916991150317	0.359684098922585	669	64
C15orf61	0.0353296066079117	0.361570051842023	0.407031856245191	669	669
C15orf62	-0.153008955942662	7.07938392008613e-05	0.00012051366195997	669	669
C15orf63	-0.22222048948533	6.25523955334042e-09	1.40090069391186e-08	669	669
C16orf11	0.0515680103633117	0.182794309152359	0.217292360643297	669	324
C16orf13	0.0372790373965891	0.335670445123273	0.380408856184656	669	669
C16orf3	0.174455310430635	5.66010860717629e-06	1.04211696617507e-05	669	637
C16orf42	-0.276173783654598	3.54783106580161e-13	1.01891884913343e-12	669	669
C16orf45	-0.251919223757351	3.82711823174106e-11	9.83948429216186e-11	669	669
C16orf46	0.0723127488749988	0.0615780591714891	0.0785758844609932	669	669
C16orf48	-0.0661080852018573	0.0875325532037074	0.109357256744221	669	669
C16orf52	-0.204334602661979	9.73563952484172e-08	2.02294563066273e-07	669	669
C16orf53	-0.131756966807863	0.00063447897379236	0.000997612191852653	669	669
C16orf54	0.470253884602662	4.14069824924882e-38	6.08047937068524e-37	669	669
C16orf55	0.448627662868194	1.93317816529696e-34	2.16546093148354e-33	669	669
C16orf57	0.184627745982746	1.52550961674558e-06	2.92538389759675e-06	669	669
C16orf58	-0.0341097100299212	0.378396151571899	0.423934858353071	669	669
C16orf59	0.142482681475639	0.000217898432790377	0.00035648374976635	669	669
C16orf5	-0.404245259121235	1.08905553356657e-27	7.53425695470848e-27	669	669
C16orf61	0.330463572717559	1.64491436132434e-18	6.38356233046354e-18	669	669
C16orf62	-0.429427383287179	2.13920451667265e-31	1.9229900119044e-30	669	669
C16orf63	0.414732219983619	3.40017086422813e-29	2.60589095034444e-28	669	669
C16orf68	-0.0020526856320418	0.957737044477122	0.964641727285008	669	669
C16orf70	0.186702371136705	1.15705166747125e-06	2.23951947721633e-06	669	669
C16orf71	0.133228489420609	0.000550438924468646	0.000869004966056675	669	669
C16orf72	0.105491354038116	0.00631312073281107	0.00905836694263555	669	669
C16orf73	-0.0482320433563026	0.212795350191708	0.2503665041907	669	564
C16orf74	0.248544076271116	7.07082473004653e-11	1.78819424159744e-10	669	669
C16orf75	0.423917473563853	1.47351367740453e-30	1.24450663988347e-29	669	669
C16orf78	-0.0165806109019189	0.668588870344367	0.706146098991388	669	22
C16orf79	-0.0339243581241655	0.380994176592897	0.426511649028763	669	669
C16orf7	-0.33708895239206	3.06784625413167e-19	1.24533758960091e-18	669	669
C16orf80	0.142868868370382	0.000209371169513633	0.000343035197351191	669	669
C16orf81	-0.179008261800461	3.17626049401281e-06	5.94861372356634e-06	669	601
C16orf82	-0.0824199205552264	0.0330533339382407	0.0436530540385693	669	242
C16orf86	-0.377740743650695	4.07864681008856e-24	2.22467092562959e-23	669	669
C16orf87	-0.238492790480223	4.17188707202424e-10	1.00490929256446e-09	669	669
C16orf88	0.0391957560474196	0.31139811402745	0.354900705755962	669	669
C16orf89	0.294208039642556	7.97088511926439e-15	2.51148421032672e-14	669	669
C16orf90	-0.110505496914721	0.0042143930861374	0.00614741590102322	669	179
C16orf91	0.109639452217947	0.00452426478072796	0.00658366429357577	669	669
C16orf92	-0.410298943088576	1.49445656837911e-28	1.09687987021711e-27	669	571
C16orf93	0.376599987544545	5.71622433577425e-24	3.0888799674216e-23	669	669
C17orf100	-0.405996000206013	6.15758464416646e-28	4.32838182639206e-27	669	669
C17orf101	0.134595173429273	0.000481767585367249	0.000763526097559344	669	669
C17orf102	-0.400452230270106	3.70289140768756e-27	2.4667142165516e-26	669	658
C17orf103	-0.131171601728672	0.000671105735956819	0.00105289754316301	669	669
C17orf104	0.133538263528513	0.000534120444895041	0.000843970712409554	669	669
C17orf105	0.0757955475357928	0.0500416483396622	0.0646007367362246	669	121
C17orf106	0.337496016145441	2.76340638520584e-19	1.12447835067903e-18	669	669
C17orf107	0.063394975668451	0.101360164078457	0.125294241531821	669	669
C17orf108	-0.125432312746077	0.00114962509153274	0.00176564299499623	669	669
C17orf28	0.0319677986389308	0.409080438647032	0.455016324691822	669	669
C17orf37	0.210939674602846	3.63242697446311e-08	7.76178076178958e-08	669	669
C17orf39	-0.333404199493713	7.84572926508785e-19	3.10464951524464e-18	669	669
C17orf42	0.298475042971422	3.11813237618296e-15	1.00368939430478e-14	669	669
C17orf44	0.372990766621947	1.64852594912403e-23	8.64799088513096e-23	669	669
C17orf46	0.118887936372465	0.00206847174893702	0.00310132021501826	669	505
C17orf47	-0.0534134821091299	0.167604147073665	0.200479233654082	669	637
C17orf48	-0.11123999981998	0.00396678243401701	0.0058001111278112	669	669
C17orf49	0.161470399603593	2.71438840287136e-05	4.76967996235182e-05	669	669
C17orf50	-0.167189209749109	1.38075480400151e-05	2.47598049263769e-05	669	612
C17orf51	-0.244802739404761	1.38173460062375e-10	3.43436331793286e-10	669	669
C17orf53	0.337356676428586	2.8641064214415e-19	1.16427749013053e-18	669	669
C17orf54	-0.00907351014891609	0.814788887092377	0.839707127223218	669	149
C17orf55	-0.0642449951723342	0.0968527101865589	0.120158042891785	669	634
C17orf56	0.053352126071818	0.168093476872196	0.200980809080195	669	669
C17orf57	0.159220250642627	3.51945437186111e-05	6.12176924201122e-05	669	666
C17orf58	0.296537776845319	4.78409089614066e-15	1.52578219163852e-14	669	669
C17orf59	-0.299976367489904	2.23282174345912e-15	7.24748432315435e-15	669	669
C17orf60	0.440286709914229	4.29120891822287e-33	4.32301156819268e-32	669	669
C17orf61	-0.109276584518788	0.00466011250965935	0.00677106337348886	669	669
C17orf62	0.28122553528532	1.25945190565974e-13	3.71138910766992e-13	669	669
C17orf63	-0.0275991361638243	0.476060254958988	0.521558580257306	669	669
C17orf64	0.321892830219887	1.35988113065272e-17	5.02444234829594e-17	669	394
C17orf65	0.012855294667694	0.739968886320477	0.771611157155204	669	669
C17orf66	0.0680220118739003	0.0787239944417887	0.0989793962989754	669	143
[truncated: 18,119 more rows]
