# Supplementary material for: DUSP10 upregulation is a poor prognosticator and promotes cell proliferation and migration in glioma
Source: Front Oncol. 2023 Jan 11;12:1050756. doi: 10.3389/fonc.2022.1050756 (PMC9874937; doi:10.3389/fonc.2022.1050756)
Supplement: Supplementary file 1 [file DataSheet_1.zip › DUSP10 raw data/Figure 9/9A.xlsx]

## Sheet: Sheet1
NHA	U251	T98G	A172
0.946	5.245	7.635	12.35
0.836	5.998	8.052	11.057
0.991	6.2345	8.652	9.846
