# Supplementary material for: DUSP10 upregulation is a poor prognosticator and promotes cell proliferation and migration in glioma
Source: Front Oncol. 2023 Jan 11;12:1050756. doi: 10.3389/fonc.2022.1050756 (PMC9874937; doi:10.3389/fonc.2022.1050756)
Supplement: Supplementary file 1 [file DataSheet_1.zip › DUSP10 raw data/Figure 9/9B.xlsx]

## Sheet: Sheet1
	NC			siRNA
A172	0.9364	1.036	0.825	0.234	0.285	0.302
T98G	0.9935	0.9253	0.8845	0.227	0.298	0.312
