# Supplementary material for: DUSP10 upregulation is a poor prognosticator and promotes cell proliferation and migration in glioma
Source: Front Oncol. 2023 Jan 11;12:1050756. doi: 10.3389/fonc.2022.1050756 (PMC9874937; doi:10.3389/fonc.2022.1050756)
Supplement: Supplementary file 1 [file DataSheet_1.zip › DUSP10 raw data/Figure 9/9C-9D.xlsx]

## Sheet: Sheet1
9C
Days	NC		siRNA
0	0.8	0.8	0.8	0.8
1	1.34	1.25	1.165	1.315
2	2.45	2.89	1.56	1.55
3	6.57	6.78	3.24	3.67
4	13.25	15.67	5.78	6.04
5	28.9	26.54	9.34	12.37
6	47.68	49.65	19.36	21.55
9D
Days	NC		siRNA
0	0.8	0.8	0.8	0.8
1	1.67	1.98	1.267	1.315
2	3.235	3.78	1.675	1.895
3	8.69	9.12	4.577	5.794
4	15.235	17.46	9.4753	8.4643
5	32.55	37.47	15.268	18.473
6	65.253	63.21	38.585	42.36
