# Supplementary material for: DUSP10 upregulation is a poor prognosticator and promotes cell proliferation and migration in glioma
Source: Front Oncol. 2023 Jan 11;12:1050756. doi: 10.3389/fonc.2022.1050756 (PMC9874937; doi:10.3389/fonc.2022.1050756)
Supplement: Supplementary file 1 [file DataSheet_1.zip › DUSP10 raw data/Figure 9/9E-9F/9F.xlsx]

## Sheet: Sheet1
	NC			siRNA
A172	154	132	147	45	49	53
T98G	67	78	70	27	31	34
